# Supplementary material for: Human Enterovirus Nonstructural Protein 2CATPase Functions as Both an RNA Helicase and ATP-Independent RNA Chaperone
Source: PLoS Pathog. 2015 Jul 28;11(7):e1005067. doi: 10.1371/journal.ppat.1005067 (PMC4517893; doi:10.1371/journal.ppat.1005067)
Supplement: S1 Table — (XLSX) [file ppat.1005067.s009.xlsx]

## Sheet: MS
prot_num	prot_acc	prot_cover	emPAI	pep_count
1	MBP-EV71-2C	81.6	126.76	525
2	tr|G3CKA7|G3CKA7_SPOFR	22.4	0.65	7
3	tr|G3CKA6|G3CKA6_SPOFR	3.2	0.11	1
4	tr|S4VA93|S4VA93_SPOFR	4.4	0.07	1

## Sheet: F004160
Header	--------------------------------------------------------
Search title	20150528-XHJ-virus (C:\ProgramData\Matrix Science\Mascot Daemon\parameters\XL_virus_ID_default.par), submitted from Daemon on PROTEOMIC
Timestamp	2015-05-28T08:13:36Z
User
Email
Report URI	http://proteomic/mascot/cgi/master_results.pl?file=../data/20150528/F004160.dat
Peak list data path	E:\personal file\xiaolu\WHU MS data\MS-xiahongjie\MS\20150508_XHJ_E2C.mgf
Peak list format	Mascot generic
Search type	MIS
Mascot version	2.5.1
Database	Uniprot_Virus
Fasta file	Uniprot_Virus_20150521.fasta
Total sequences	390
Total residues	110401
Sequences after taxonomy filter	390
Number of queries	6501
Decoy	--------------------------------------------------------
Number of matches above identity threshold in search of real database	515
Number of matches above identity threshold in search of decoy database	5
Number of matches above homology threshold in search of real database	515
Number of matches above homology threshold in search of decoy database	5
Fixed modifications	--------------------------------------------------------
Identifier	Name	Delta	Neutral loss
1	Carbamidomethyl (C)	57.0215
Variable modifications	--------------------------------------------------------
Identifier	Name	Delta	Neutral loss(es)
1	Acetyl (N-term)	42.0106
2	Oxidation (M)	15.9949	0	63.9983
Search Parameters	--------------------------------------------------------
Taxonomy filter	All entries
Enzyme	Trypsin
Maximum Missed Cleavages	2
Fixed modifications	Carbamidomethyl (C)
Variable modifications	Acetyl (N-term),Oxidation (M)
Peptide Mass Tolerance	50
Peptide Mass Tolerance Units	ppm
Fragment Mass Tolerance	0.5
Fragment Mass Tolerance Units	Da
Mass values	Monoisotopic
Instrument type	ESI-QUAD-TOF
Decoy database also searched	1
Format parameters	--------------------------------------------------------
Significance threshold	0.010351
Max. number of hits	0
Use MudPIT protein scoring	1
Ions score cut-off	19
Include same-set proteins	0
Include sub-set proteins	1
Include unassigned	0
Require bold red	0
Use homology threshold	1
Group protein families	1
Re-score using Percolator	0
Show duplicate peptides	1
Protein hits	--------------------------------------------------------
prot_hit_num	prot_family_member	prot_acc	prot_desc	prot_score	prot_mass	prot_matches	prot_matches_sig	prot_sequences	prot_sequences_sig	prot_cover	pep_query	pep_rank	pep_isbold	pep_isunique	pep_exp_mz	pep_exp_mr	pep_exp_z	pep_calc_mr	pep_delta	pep_miss	pep_score	pep_expect	pep_res_before	pep_seq	pep_res_after	pep_var_mod	pep_var_mod_pos	pep_summed_mod_pos	pep_local_mod_pos	pep_scan_title
1	1	MBP-EV71-2C		13118	81310	525	515	81	81	81.6	64	1	1	1	411.232	820.449	2	820.448	0.0009	0	22.55	0.0056	K	FIDWLK	E					Locus:1.1.1.2122.2 File:~20150508_XHJ_E2C.wiff~
1	1	MBP-EV71-2C		13118	81310	525	515	81	81	81.6	164	1	1	1	439.759	877.503	2	877.502	0.0012	1	49.46	1.1e-05	R	VYALEKR	M					Locus:1.1.1.1902.2 File:~20150508_XHJ_E2C.wiff~
1	1	MBP-EV71-2C		13118	81310	525	515	81	81	81.6	181	1	1	1	447.258	892.501	2	892.502	-0.0008	0	33.79	0.00042	K	DLLPNPPK	T					Locus:1.1.1.2004.5 File:~20150508_XHJ_E2C.wiff~
1	1	MBP-EV71-2C		13118	81310	525	515	81	81	81.6	183	1	1	1	447.258	892.501	2	892.502	-0.0006	0	35.17	0.0003	K	DLLPNPPK	T					Locus:1.1.1.2012.2 File:~20150508_XHJ_E2C.wiff~
1	1	MBP-EV71-2C		13118	81310	525	515	81	81	81.6	187	1	1	1	447.258	892.502	2	892.502	-0.0002	0	21.88	0.0065	K	DLLPNPPK	T					Locus:1.1.1.2038.3 File:~20150508_XHJ_E2C.wiff~
1	1	MBP-EV71-2C		13118	81310	525	515	81	81	81.6	188	1	1	1	447.258	892.502	2	892.502	0.0003	0	29.2	0.0012	K	DLLPNPPK	T					Locus:1.1.1.1996.4 File:~20150508_XHJ_E2C.wiff~
1	1	MBP-EV71-2C		13118	81310	525	515	81	81	81.6	214	1	1	1	451.276	900.538	2	900.539	-0.0012	0	61.06	1.1e-06	K	SLATGIIAR	A					Locus:1.1.1.2056.2 File:~20150508_XHJ_E2C.wiff~
1	1	MBP-EV71-2C		13118	81310	525	515	81	81	81.6	215	1	1	1	451.276	900.538	2	900.539	-0.0008	0	45.33	4e-05	K	SLATGIIAR	A					Locus:1.1.1.2089.2 File:~20150508_XHJ_E2C.wiff~
1	1	MBP-EV71-2C		13118	81310	525	515	81	81	81.6	216	1	1	1	451.277	900.539	2	900.539	-0.0003	0	48.99	1.7e-05	K	SLATGIIAR	A					Locus:1.1.1.2141.3 File:~20150508_XHJ_E2C.wiff~
1	1	MBP-EV71-2C		13118	81310	525	515	81	81	81.6	217	1	1	1	451.277	900.539	2	900.539	0	0	31.51	0.00095	K	SLATGIIAR	A					Locus:1.1.1.2166.3 File:~20150508_XHJ_E2C.wiff~
1	1	MBP-EV71-2C		13118	81310	525	515	81	81	81.6	218	1	1	1	451.277	900.539	2	900.539	0	0	64.51	4.8e-07	K	SLATGIIAR	A					Locus:1.1.1.2024.2 File:~20150508_XHJ_E2C.wiff~
1	1	MBP-EV71-2C		13118	81310	525	515	81	81	81.6	219	1	1	1	451.277	900.539	2	900.539	0.0003	0	64.15	5.2e-07	K	SLATGIIAR	A					Locus:1.1.1.2081.2 File:~20150508_XHJ_E2C.wiff~
1	1	MBP-EV71-2C		13118	81310	525	515	81	81	81.6	220	1	1	1	451.277	900.54	2	900.539	0.0005	0	25.82	0.0035	K	SLATGIIAR	A					Locus:1.1.1.2182.2 File:~20150508_XHJ_E2C.wiff~
1	1	MBP-EV71-2C		13118	81310	525	515	81	81	81.6	221	1	1	1	451.277	900.54	2	900.539	0.0008	0	28.51	0.0019	K	SLATGIIAR	A					Locus:1.1.1.2150.3 File:~20150508_XHJ_E2C.wiff~
1	1	MBP-EV71-2C		13118	81310	525	515	81	81	81.6	222	1	1	1	451.277	900.54	2	900.539	0.0008	0	67.96	2.2e-07	K	SLATGIIAR	A					Locus:1.1.1.2032.2 File:~20150508_XHJ_E2C.wiff~
1	1	MBP-EV71-2C		13118	81310	525	515	81	81	81.6	223	1	1	1	451.277	900.54	2	900.539	0.0009	0	60.75	1.1e-06	K	SLATGIIAR	A					Locus:1.1.1.2016.2 File:~20150508_XHJ_E2C.wiff~
1	1	MBP-EV71-2C		13118	81310	525	515	81	81	81.6	224	1	1	1	451.277	900.54	2	900.539	0.0009	0	60.64	1.2e-06	K	SLATGIIAR	A					Locus:1.1.1.2008.2 File:~20150508_XHJ_E2C.wiff~
1	1	MBP-EV71-2C		13118	81310	525	515	81	81	81.6	225	1	1	1	451.277	900.54	2	900.539	0.0009	0	66.02	3.4e-07	K	SLATGIIAR	A					Locus:1.1.1.2064.3 File:~20150508_XHJ_E2C.wiff~
1	1	MBP-EV71-2C		13118	81310	525	515	81	81	81.6	226	1	1	1	451.277	900.54	2	900.539	0.0009	0	61.29	1e-06	K	SLATGIIAR	A					Locus:1.1.1.2205.2 File:~20150508_XHJ_E2C.wiff~
1	1	MBP-EV71-2C		13118	81310	525	515	81	81	81.6	228	1	1	1	451.277	900.54	2	900.539	0.001	0	34.57	0.00047	K	SLATGIIAR	A					Locus:1.1.1.2174.2 File:~20150508_XHJ_E2C.wiff~
1	1	MBP-EV71-2C		13118	81310	525	515	81	81	81.6	229	1	1	1	451.277	900.54	2	900.539	0.0011	0	55.57	3.7e-06	K	SLATGIIAR	A					Locus:1.1.1.2132.2 File:~20150508_XHJ_E2C.wiff~
1	1	MBP-EV71-2C		13118	81310	525	515	81	81	81.6	230	1	1	1	451.277	900.54	2	900.539	0.0011	0	58.86	1.8e-06	K	SLATGIIAR	A					Locus:1.1.1.2040.2 File:~20150508_XHJ_E2C.wiff~
1	1	MBP-EV71-2C		13118	81310	525	515	81	81	81.6	231	1	1	1	451.277	900.54	2	900.539	0.0011	0	28.16	0.0021	K	SLATGIIAR	A					Locus:1.1.1.2190.2 File:~20150508_XHJ_E2C.wiff~
1	1	MBP-EV71-2C		13118	81310	525	515	81	81	81.6	232	1	1	1	451.277	900.54	2	900.539	0.0011	0	56.71	2.9e-06	K	SLATGIIAR	A					Locus:1.1.1.2158.2 File:~20150508_XHJ_E2C.wiff~
1	1	MBP-EV71-2C		13118	81310	525	515	81	81	81.6	233	1	1	1	451.278	900.541	2	900.539	0.0014	0	54.16	5.2e-06	K	SLATGIIAR	A					Locus:1.1.1.2097.2 File:~20150508_XHJ_E2C.wiff~
1	1	MBP-EV71-2C		13118	81310	525	515	81	81	81.6	234	1	1	1	451.278	900.541	2	900.539	0.0015	0	21.56	0.0094	K	SLATGIIAR	A					Locus:1.1.1.2072.3 File:~20150508_XHJ_E2C.wiff~
1	1	MBP-EV71-2C		13118	81310	525	515	81	81	81.6	235	1	1	1	451.278	900.541	2	900.539	0.0016	0	29.48	0.0015	K	SLATGIIAR	A					Locus:1.1.1.2124.2 File:~20150508_XHJ_E2C.wiff~
1	1	MBP-EV71-2C		13118	81310	525	515	81	81	81.6	236	1	1	1	451.278	900.541	2	900.539	0.0017	0	62.78	7.1e-07	K	SLATGIIAR	A					Locus:1.1.1.2343.2 File:~20150508_XHJ_E2C.wiff~
1	1	MBP-EV71-2C		13118	81310	525	515	81	81	81.6	237	1	1	1	451.278	900.541	2	900.539	0.002	0	51.34	9.9e-06	K	SLATGIIAR	A					Locus:1.1.1.2335.3 File:~20150508_XHJ_E2C.wiff~
1	1	MBP-EV71-2C		13118	81310	525	515	81	81	81.6	238	1	1	1	451.278	900.541	2	900.539	0.0021	0	52.39	7.8e-06	K	SLATGIIAR	A					Locus:1.1.1.2227.2 File:~20150508_XHJ_E2C.wiff~
1	1	MBP-EV71-2C		13118	81310	525	515	81	81	81.6	239	1	1	1	451.278	900.541	2	900.539	0.0021	0	39.44	0.00015	K	SLATGIIAR	A					Locus:1.1.1.2319.3 File:~20150508_XHJ_E2C.wiff~
1	1	MBP-EV71-2C		13118	81310	525	515	81	81	81.6	240	1	1	1	451.278	900.541	2	900.539	0.0021	0	40.86	0.00011	K	SLATGIIAR	A					Locus:1.1.1.2259.3 File:~20150508_XHJ_E2C.wiff~
1	1	MBP-EV71-2C		13118	81310	525	515	81	81	81.6	241	1	1	1	451.278	900.542	2	900.539	0.0023	0	42.76	7.2e-05	K	SLATGIIAR	A					Locus:1.1.1.2327.4 File:~20150508_XHJ_E2C.wiff~
1	1	MBP-EV71-2C		13118	81310	525	515	81	81	81.6	242	1	1	1	451.278	900.542	2	900.539	0.0024	0	50.88	1.1e-05	K	SLATGIIAR	A					Locus:1.1.1.2295.2 File:~20150508_XHJ_E2C.wiff~
1	1	MBP-EV71-2C		13118	81310	525	515	81	81	81.6	243	1	1	1	451.278	900.542	2	900.539	0.0026	0	41.78	9e-05	K	SLATGIIAR	A					Locus:1.1.1.2311.3 File:~20150508_XHJ_E2C.wiff~
1	1	MBP-EV71-2C		13118	81310	525	515	81	81	81.6	244	1	1	1	451.278	900.542	2	900.539	0.0027	0	34.25	0.00051	K	SLATGIIAR	A					Locus:1.1.1.2303.2 File:~20150508_XHJ_E2C.wiff~
1	1	MBP-EV71-2C		13118	81310	525	515	81	81	81.6	245	1	1	1	451.278	900.542	2	900.539	0.0027	0	44.56	4.7e-05	K	SLATGIIAR	A					Locus:1.1.1.2108.2 File:~20150508_XHJ_E2C.wiff~
1	1	MBP-EV71-2C		13118	81310	525	515	81	81	81.6	246	1	1	1	451.278	900.542	2	900.539	0.0029	0	44.65	4.6e-05	K	SLATGIIAR	A					Locus:1.1.1.2287.2 File:~20150508_XHJ_E2C.wiff~
1	1	MBP-EV71-2C		13118	81310	525	515	81	81	81.6	247	1	1	1	451.278	900.542	2	900.539	0.003	0	70.44	1.2e-07	K	SLATGIIAR	A					Locus:1.1.1.2251.2 File:~20150508_XHJ_E2C.wiff~
1	1	MBP-EV71-2C		13118	81310	525	515	81	81	81.6	248	1	1	1	451.278	900.542	2	900.539	0.003	0	39.45	0.00015	K	SLATGIIAR	A					Locus:1.1.1.2279.3 File:~20150508_XHJ_E2C.wiff~
1	1	MBP-EV71-2C		13118	81310	525	515	81	81	81.6	249	1	1	1	451.279	900.542	2	900.539	0.0032	0	52.03	8.5e-06	K	SLATGIIAR	A					Locus:1.1.1.2243.2 File:~20150508_XHJ_E2C.wiff~
1	1	MBP-EV71-2C		13118	81310	525	515	81	81	81.6	251	1	1	1	451.279	900.543	2	900.539	0.0038	0	20.75	0.011	K	SLATGIIAR	A					Locus:1.1.1.2271.2 File:~20150508_XHJ_E2C.wiff~
1	1	MBP-EV71-2C		13118	81310	525	515	81	81	81.6	254	1	1	1	452.243	902.47	2	902.471	-0.0005	0	31.34	0.00081	R	QTVDEALK	D					Locus:1.1.1.1922.3 File:~20150508_XHJ_E2C.wiff~
1	1	MBP-EV71-2C		13118	81310	525	515	81	81	81.6	281	1	1	1	460.719	919.424	2	919.426	-0.0013	0	21.71	0.0088	R	CSPLVCGK	A					Locus:1.1.1.1910.2 File:~20150508_XHJ_E2C.wiff~
1	1	MBP-EV71-2C		13118	81310	525	515	81	81	81.6	299	1	1	1	466.745	931.476	2	931.476	0	0	34.81	0.00033	K	GLEWVSNK	I					Locus:1.1.1.2014.2 File:~20150508_XHJ_E2C.wiff~
1	1	MBP-EV71-2C		13118	81310	525	515	81	81	81.6	307	1	1	1	469.254	936.493	2	936.492	0.0018	1	22.4	0.006	K	FEKDTGIK	V					Locus:1.1.1.1871.4 File:~20150508_XHJ_E2C.wiff~
1	1	MBP-EV71-2C		13118	81310	525	515	81	81	81.6	320	1	1	1	473.236	944.458	2	944.456	0.002	0	37.83	0.00018	K	DVGVDNAGAK	A					Locus:1.1.1.1879.12 File:~20150508_XHJ_E2C.wiff~
1	1	MBP-EV71-2C		13118	81310	525	515	81	81	81.6	345	1	1	1	480.264	958.512	2	958.52	-0.0071	0	48.69	1.8e-05	R	TAVINAASGR	Q					Locus:1.1.1.1941.4 File:~20150508_XHJ_E2C.wiff~
1	1	MBP-EV71-2C		13118	81310	525	515	81	81	81.6	346	1	1	1	480.266	958.517	2	958.52	-0.0027	0	23.34	0.014	R	TAVINAASGR	Q					Locus:1.1.1.2090.2 File:~20150508_XHJ_E2C.wiff~
1	1	MBP-EV71-2C		13118	81310	525	515	81	81	81.6	347	1	1	1	480.267	958.519	2	958.52	-0.0007	0	25.35	0.0038	R	TAVINAASGR	Q					Locus:1.1.1.2099.2 File:~20150508_XHJ_E2C.wiff~
1	1	MBP-EV71-2C		13118	81310	525	515	81	81	81.6	348	1	1	1	480.267	958.519	2	958.52	-0.0004	0	45.28	3.9e-05	R	TAVINAASGR	Q					Locus:1.1.1.1973.5 File:~20150508_XHJ_E2C.wiff~
1	1	MBP-EV71-2C		13118	81310	525	515	81	81	81.6	349	1	1	1	480.267	958.519	2	958.52	-0.0003	0	27.04	0.0026	R	TAVINAASGR	Q					Locus:1.1.1.2108.3 File:~20150508_XHJ_E2C.wiff~
1	1	MBP-EV71-2C		13118	81310	525	515	81	81	81.6	350	1	1	1	480.267	958.52	2	958.52	0.0002	0	53.43	6.1e-06	R	TAVINAASGR	Q					Locus:1.1.1.1951.3 File:~20150508_XHJ_E2C.wiff~
1	1	MBP-EV71-2C		13118	81310	525	515	81	81	81.6	351	1	1	1	480.267	958.52	2	958.52	0.0008	0	27.89	0.0016	R	TAVINAASGR	Q					Locus:1.1.1.2129.2 File:~20150508_XHJ_E2C.wiff~
1	1	MBP-EV71-2C		13118	81310	525	515	81	81	81.6	352	1	1	1	480.268	958.521	2	958.52	0.001	0	20.39	0.0091	R	TAVINAASGR	Q					Locus:1.1.1.2159.2 File:~20150508_XHJ_E2C.wiff~
1	1	MBP-EV71-2C		13118	81310	525	515	81	81	81.6	353	1	1	1	480.268	958.521	2	958.52	0.001	0	31.63	0.00069	R	TAVINAASGR	Q					Locus:1.1.1.2021.2 File:~20150508_XHJ_E2C.wiff~
1	1	MBP-EV71-2C		13118	81310	525	515	81	81	81.6	355	1	1	1	480.268	958.521	2	958.52	0.0012	0	46.38	2.3e-05	R	TAVINAASGR	Q					Locus:1.1.1.2339.2 File:~20150508_XHJ_E2C.wiff~
1	1	MBP-EV71-2C		13118	81310	525	515	81	81	81.6	359	1	1	1	480.268	958.521	2	958.52	0.0013	0	45.54	2.8e-05	R	TAVINAASGR	Q					Locus:1.1.1.2331.2 File:~20150508_XHJ_E2C.wiff~
1	1	MBP-EV71-2C		13118	81310	525	515	81	81	81.6	360	1	1	1	480.268	958.521	2	958.52	0.0014	0	19.82	0.01	R	TAVINAASGR	Q					Locus:1.1.1.2323.3 File:~20150508_XHJ_E2C.wiff~
1	1	MBP-EV71-2C		13118	81310	525	515	81	81	81.6	361	1	1	1	480.268	958.521	2	958.52	0.0015	0	30.99	0.0008	R	TAVINAASGR	Q					Locus:1.1.1.2059.2 File:~20150508_XHJ_E2C.wiff~
1	1	MBP-EV71-2C		13118	81310	525	515	81	81	81.6	363	1	1	1	480.268	958.521	2	958.52	0.0015	0	30.13	0.00097	R	TAVINAASGR	Q					Locus:1.1.1.2299.4 File:~20150508_XHJ_E2C.wiff~
1	1	MBP-EV71-2C		13118	81310	525	515	81	81	81.6	364	1	1	1	480.268	958.521	2	958.52	0.0016	0	44.74	3.4e-05	R	TAVINAASGR	Q					Locus:1.1.1.2069.2 File:~20150508_XHJ_E2C.wiff~
1	1	MBP-EV71-2C		13118	81310	525	515	81	81	81.6	365	1	1	1	480.268	958.521	2	958.52	0.0017	0	39.39	0.00012	R	TAVINAASGR	Q					Locus:1.1.1.2184.3 File:~20150508_XHJ_E2C.wiff~
1	1	MBP-EV71-2C		13118	81310	525	515	81	81	81.6	366	1	1	1	480.268	958.521	2	958.52	0.0019	0	32.71	0.00054	R	TAVINAASGR	Q					Locus:1.1.1.2291.2 File:~20150508_XHJ_E2C.wiff~
1	1	MBP-EV71-2C		13118	81310	525	515	81	81	81.6	367	1	1	1	480.268	958.522	2	958.52	0.0021	0	28.53	0.0014	R	TAVINAASGR	Q					Locus:1.1.1.2176.3 File:~20150508_XHJ_E2C.wiff~
1	1	MBP-EV71-2C		13118	81310	525	515	81	81	81.6	368	1	1	1	480.268	958.522	2	958.52	0.0022	0	22.72	0.0053	R	TAVINAASGR	Q					Locus:1.1.1.2307.3 File:~20150508_XHJ_E2C.wiff~
1	1	MBP-EV71-2C		13118	81310	525	515	81	81	81.6	369	1	1	1	480.268	958.522	2	958.52	0.0026	0	36.38	0.00023	R	TAVINAASGR	Q					Locus:1.1.1.2250.2 File:~20150508_XHJ_E2C.wiff~
1	1	MBP-EV71-2C		13118	81310	525	515	81	81	81.6	370	1	1	1	480.268	958.522	2	958.52	0.0027	0	32.74	0.00053	R	TAVINAASGR	Q					Locus:1.1.1.2315.2 File:~20150508_XHJ_E2C.wiff~
1	1	MBP-EV71-2C		13118	81310	525	515	81	81	81.6	371	1	1	1	480.268	958.522	2	958.52	0.0028	0	24.7	0.0034	R	TAVINAASGR	Q					Locus:1.1.1.2242.2 File:~20150508_XHJ_E2C.wiff~
1	1	MBP-EV71-2C		13118	81310	525	515	81	81	81.6	373	1	1	1	480.269	958.524	2	958.52	0.0043	0	27.66	0.0046	R	TAVINAASGR	Q					Locus:1.1.1.2283.4 File:~20150508_XHJ_E2C.wiff~
1	1	MBP-EV71-2C		13118	81310	525	515	81	81	81.6	374	1	1	1	480.269	958.524	2	958.52	0.0044	0	51.8	6.6e-06	R	TAVINAASGR	Q					Locus:1.1.1.1917.5 File:~20150508_XHJ_E2C.wiff~
1	1	MBP-EV71-2C		13118	81310	525	515	81	81	81.6	375	1	1	1	480.269	958.524	2	958.52	0.0044	0	64.08	3.9e-07	R	TAVINAASGR	Q					Locus:1.1.1.1909.4 File:~20150508_XHJ_E2C.wiff~
1	1	MBP-EV71-2C		13118	81310	525	515	81	81	81.6	376	1	1	1	480.27	958.526	2	958.52	0.0061	0	32.79	0.00053	R	TAVINAASGR	Q					Locus:1.1.1.2082.2 File:~20150508_XHJ_E2C.wiff~
1	1	MBP-EV71-2C		13118	81310	525	515	81	81	81.6	412	1	1	1	488.777	975.539	2	975.539	0.0003	0	21.82	0.011	K	VEFLNNLK	Q					Locus:1.1.1.2180.2 File:~20150508_XHJ_E2C.wiff~
1	1	MBP-EV71-2C		13118	81310	525	515	81	81	81.6	423	1	1	1	488.778	975.541	2	975.539	0.0018	0	22	0.01	K	VEFLNNLK	Q					Locus:1.1.1.2066.3 File:~20150508_XHJ_E2C.wiff~
1	1	MBP-EV71-2C		13118	81310	525	515	81	81	81.6	432	1	1	1	488.781	975.548	2	975.539	0.0088	0	30.49	0.0013	K	VEFLNNLK	Q					Locus:1.1.1.2124.3 File:~20150508_XHJ_E2C.wiff~
1	1	MBP-EV71-2C		13118	81310	525	515	81	81	81.6	441	1	1	1	491.227	980.439	2	980.438	0.0001	0	50.11	9.7e-06	K	FNDMANAAK	G					Locus:1.1.1.1916.3 File:~20150508_XHJ_E2C.wiff~
1	1	MBP-EV71-2C		13118	81310	525	515	81	81	81.6	465	1	1	1	499.229	996.444	2	996.433	0.0105	0	25.16	0.003	K	FNDMANAAK	G	Oxidation (M)	0.000200000.0			Locus:1.1.1.1868.2 File:~20150508_XHJ_E2C.wiff~
1	1	MBP-EV71-2C		13118	81310	525	515	81	81	81.6	497	1	1	1	506.314	1010.61	2	1010.61	0.0005	0	24.92	0.0032	K	DKPLGAVALK	S					Locus:1.1.1.1991.5 File:~20150508_XHJ_E2C.wiff~
1	1	MBP-EV71-2C		13118	81310	525	515	81	81	81.6	498	1	1	1	506.314	1010.61	2	1010.61	0.0008	0	30.6	0.00087	K	DKPLGAVALK	S					Locus:1.1.1.1983.3 File:~20150508_XHJ_E2C.wiff~
1	1	MBP-EV71-2C		13118	81310	525	515	81	81	81.6	499	1	1	1	506.314	1010.61	2	1010.61	0.0011	0	39.01	0.00013	K	DKPLGAVALK	S					Locus:1.1.1.2137.2 File:~20150508_XHJ_E2C.wiff~
1	1	MBP-EV71-2C		13118	81310	525	515	81	81	81.6	500	1	1	1	506.314	1010.61	2	1010.61	0.0012	0	21.58	0.007	K	DKPLGAVALK	S					Locus:1.1.1.2012.4 File:~20150508_XHJ_E2C.wiff~
1	1	MBP-EV71-2C		13118	81310	525	515	81	81	81.6	501	1	1	1	506.314	1010.61	2	1010.61	0.0014	0	25.71	0.0027	K	DKPLGAVALK	S					Locus:1.1.1.2191.2 File:~20150508_XHJ_E2C.wiff~
1	1	MBP-EV71-2C		13118	81310	525	515	81	81	81.6	504	1	1	1	506.315	1010.61	2	1010.61	0.0021	0	24.8	0.0033	K	DKPLGAVALK	S					Locus:1.1.1.2099.4 File:~20150508_XHJ_E2C.wiff~
1	1	MBP-EV71-2C		13118	81310	525	515	81	81	81.6	508	1	1	1	506.315	1010.62	2	1010.61	0.0026	0	23.4	0.0046	K	DKPLGAVALK	S					Locus:1.1.1.2090.3 File:~20150508_XHJ_E2C.wiff~
1	1	MBP-EV71-2C		13118	81310	525	515	81	81	81.6	509	1	1	1	506.315	1010.62	2	1010.61	0.0026	0	23.27	0.0047	K	DKPLGAVALK	S					Locus:1.1.1.2058.5 File:~20150508_XHJ_E2C.wiff~
1	1	MBP-EV71-2C		13118	81310	525	515	81	81	81.6	513	1	1	1	506.315	1010.62	2	1010.61	0.0033	0	30.35	0.00092	K	DKPLGAVALK	S					Locus:1.1.1.2338.4 File:~20150508_XHJ_E2C.wiff~
1	1	MBP-EV71-2C		13118	81310	525	515	81	81	81.6	515	1	1	1	506.315	1010.62	2	1010.61	0.0036	0	29.15	0.0012	K	DKPLGAVALK	S					Locus:1.1.1.1975.5 File:~20150508_XHJ_E2C.wiff~
1	1	MBP-EV71-2C		13118	81310	525	515	81	81	81.6	517	1	1	1	506.315	1010.62	2	1010.61	0.0037	0	37.59	0.00017	K	DKPLGAVALK	S					Locus:1.1.1.1967.4 File:~20150508_XHJ_E2C.wiff~
1	1	MBP-EV71-2C		13118	81310	525	515	81	81	81.6	518	1	1	1	506.315	1010.62	2	1010.61	0.0039	0	34.48	0.00036	K	DKPLGAVALK	S					Locus:1.1.1.2330.4 File:~20150508_XHJ_E2C.wiff~
1	1	MBP-EV71-2C		13118	81310	525	515	81	81	81.6	525	1	1	1	506.316	1010.62	2	1010.61	0.0049	0	26.16	0.0024	K	DKPLGAVALK	S					Locus:1.1.1.2112.3 File:~20150508_XHJ_E2C.wiff~
1	1	MBP-EV71-2C		13118	81310	525	515	81	81	81.6	527	1	1	1	506.316	1010.62	2	1010.61	0.0052	0	19.19	0.012	K	DKPLGAVALK	S					Locus:1.1.1.2237.2 File:~20150508_XHJ_E2C.wiff~
1	1	MBP-EV71-2C		13118	81310	525	515	81	81	81.6	676	1	1	1	533.301	1064.59	2	1064.59	0.0007	2	25.62	0.0032	K	KFEKDTGIK	V					Locus:1.1.1.1852.7 File:~20150508_XHJ_E2C.wiff~
1	1	MBP-EV71-2C		13118	81310	525	515	81	81	81.6	698	1	1	1	537.291	1072.57	2	1072.56	0.0041	1	25.1	0.0059	K	TDLGRLDAGR	A					Locus:1.1.1.1944.14 File:~20150508_XHJ_E2C.wiff~
1	1	MBP-EV71-2C		13118	81310	525	515	81	81	81.6	715	1	1	1	538.239	1074.46	2	1074.46	0.0013	0	28.83	0.0013	R	MNNYMQFK	S					Locus:1.1.1.2021.3 File:~20150508_XHJ_E2C.wiff~
1	1	MBP-EV71-2C		13118	81310	525	515	81	81	81.6	719	1	1	1	538.774	1075.53	2	1075.53	0.0008	0	45.69	4.3e-05	R	IAATMENAQK	G					Locus:1.1.1.1891.10 File:~20150508_XHJ_E2C.wiff~
1	1	MBP-EV71-2C		13118	81310	525	515	81	81	81.6	720	1	1	1	538.776	1075.54	2	1075.53	0.0104	1	24.08	0.0063	K	RCSPLVCGK	A					Locus:1.1.1.1882.2 File:~20150508_XHJ_E2C.wiff~
1	1	MBP-EV71-2C		13118	81310	525	515	81	81	81.6	732	1	1	1	539.8	1077.59	2	1077.59	0.0001	1	20.21	0.0095	K	FIDWLKEK	I					Locus:1.1.1.2095.2 File:~20150508_XHJ_E2C.wiff~
1	1	MBP-EV71-2C		13118	81310	525	515	81	81	81.6	734	1	1	1	539.801	1077.59	2	1077.59	0.0007	1	24.06	0.0039	K	FIDWLKEK	I					Locus:1.1.1.2085.3 File:~20150508_XHJ_E2C.wiff~
1	1	MBP-EV71-2C		13118	81310	525	515	81	81	81.6	737	1	1	1	360.203	1077.59	3	1077.59	0.0013	1	25.61	0.0027	K	FIDWLKEK	I					Locus:1.1.1.2064.2 File:~20150508_XHJ_E2C.wiff~
1	1	MBP-EV71-2C		13118	81310	525	515	81	81	81.6	738	1	1	1	539.801	1077.59	2	1077.59	0.0013	1	27.3	0.0019	K	FIDWLKEK	I					Locus:1.1.1.2048.8 File:~20150508_XHJ_E2C.wiff~
1	1	MBP-EV71-2C		13118	81310	525	515	81	81	81.6	740	1	1	1	539.801	1077.59	2	1077.59	0.0017	1	21.26	0.0075	K	FIDWLKEK	I					Locus:1.1.1.2159.6 File:~20150508_XHJ_E2C.wiff~
1	1	MBP-EV71-2C		13118	81310	525	515	81	81	81.6	742	1	1	1	539.801	1077.59	2	1077.59	0.0018	1	22.78	0.0053	K	FIDWLKEK	I					Locus:1.1.1.2080.3 File:~20150508_XHJ_E2C.wiff~
1	1	MBP-EV71-2C		13118	81310	525	515	81	81	81.6	744	1	1	1	539.801	1077.59	2	1077.59	0.002	1	24.2	0.0038	K	FIDWLKEK	I					Locus:1.1.1.2151.3 File:~20150508_XHJ_E2C.wiff~
1	1	MBP-EV71-2C		13118	81310	525	515	81	81	81.6	745	1	1	1	539.801	1077.59	2	1077.59	0.002	1	27.26	0.0019	K	FIDWLKEK	I					Locus:1.1.1.2109.3 File:~20150508_XHJ_E2C.wiff~
1	1	MBP-EV71-2C		13118	81310	525	515	81	81	81.6	753	1	1	1	539.802	1077.59	2	1077.59	0.0039	1	29.86	0.001	K	FIDWLKEK	I					Locus:1.1.1.2206.4 File:~20150508_XHJ_E2C.wiff~
1	1	MBP-EV71-2C		13118	81310	525	515	81	81	81.6	754	1	1	1	539.802	1077.59	2	1077.59	0.004	1	30.04	0.00099	K	FIDWLKEK	I					Locus:1.1.1.2314.4 File:~20150508_XHJ_E2C.wiff~
1	1	MBP-EV71-2C		13118	81310	525	515	81	81	81.6	755	1	1	1	539.802	1077.59	2	1077.59	0.0044	1	28.28	0.0015	K	FIDWLKEK	I					Locus:1.1.1.2330.5 File:~20150508_XHJ_E2C.wiff~
1	1	MBP-EV71-2C		13118	81310	525	515	81	81	81.6	756	1	1	1	539.802	1077.59	2	1077.59	0.0044	1	32.61	0.00055	K	FIDWLKEK	I					Locus:1.1.1.2260.5 File:~20150508_XHJ_E2C.wiff~
1	1	MBP-EV71-2C		13118	81310	525	515	81	81	81.6	757	1	1	1	539.803	1077.59	2	1077.59	0.0045	1	24.58	0.0035	K	FIDWLKEK	I					Locus:1.1.1.2228.3 File:~20150508_XHJ_E2C.wiff~
1	1	MBP-EV71-2C		13118	81310	525	515	81	81	81.6	760	1	1	1	539.803	1077.59	2	1077.59	0.0047	1	31.27	0.00075	K	FIDWLKEK	I					Locus:1.1.1.2252.4 File:~20150508_XHJ_E2C.wiff~
1	1	MBP-EV71-2C		13118	81310	525	515	81	81	81.6	761	1	1	1	539.803	1077.59	2	1077.59	0.0053	1	20.79	0.0083	K	FIDWLKEK	I					Locus:1.1.1.2306.3 File:~20150508_XHJ_E2C.wiff~
1	1	MBP-EV71-2C		13118	81310	525	515	81	81	81.6	762	1	1	1	539.803	1077.59	2	1077.59	0.0055	1	22.69	0.0054	K	FIDWLKEK	I					Locus:1.1.1.2244.2 File:~20150508_XHJ_E2C.wiff~
1	1	MBP-EV71-2C		13118	81310	525	515	81	81	81.6	763	1	1	1	539.803	1077.59	2	1077.59	0.0056	1	20.01	0.01	K	FIDWLKEK	I					Locus:1.1.1.2236.4 File:~20150508_XHJ_E2C.wiff~
1	1	MBP-EV71-2C		13118	81310	525	515	81	81	81.6	799	1	1	1	546.237	1090.46	2	1090.46	0.0018	0	29.99	0.001	R	MNNYMQFK	S	Oxidation (M)	0.20000000.0			Locus:1.1.1.1996.11 File:~20150508_XHJ_E2C.wiff~
1	1	MBP-EV71-2C		13118	81310	525	515	81	81	81.6	800	1	1	1	546.237	1090.46	2	1090.46	0.0023	0	34.03	0.0004	R	MNNYMQFK	S	Oxidation (M)	0.00002000.0			Locus:1.1.1.1950.7 File:~20150508_XHJ_E2C.wiff~
1	1	MBP-EV71-2C		13118	81310	525	515	81	81	81.6	801	1	1	1	546.237	1090.46	2	1090.46	0.0026	0	31.08	0.00078	R	MNNYMQFK	S	Oxidation (M)	0.00002000.0			Locus:1.1.1.1958.7 File:~20150508_XHJ_E2C.wiff~
1	1	MBP-EV71-2C		13118	81310	525	515	81	81	81.6	809	1	1	1	546.771	1091.53	2	1091.53	-0.001	0	61.21	9.8e-07	R	IAATMENAQK	G	Oxidation (M)	0.0000200000.0			Locus:1.1.1.1831.3 File:~20150508_XHJ_E2C.wiff~
1	1	MBP-EV71-2C		13118	81310	525	515	81	81	81.6	810	1	1	1	546.773	1091.53	2	1091.53	0.003	0	69.08	1.6e-07	R	IAATMENAQK	G	Oxidation (M)	0.0000200000.0			Locus:1.1.1.1894.7 File:~20150508_XHJ_E2C.wiff~
1	1	MBP-EV71-2C		13118	81310	525	515	81	81	81.6	854	1	1	1	554.234	1106.45	2	1106.45	0.0005	0	20.25	0.0094	R	MNNYMQFK	S	2 Oxidation (M)	0.20002000.0			Locus:1.1.1.2323.4 File:~20150508_XHJ_E2C.wiff~
1	1	MBP-EV71-2C		13118	81310	525	515	81	81	81.6	858	1	1	1	554.234	1106.45	2	1106.45	0.0016	0	23.89	0.0041	R	MNNYMQFK	S	2 Oxidation (M)	0.20002000.0			Locus:1.1.1.2299.6 File:~20150508_XHJ_E2C.wiff~
1	1	MBP-EV71-2C		13118	81310	525	515	81	81	81.6	861	1	1	1	554.235	1106.45	2	1106.45	0.0021	0	26.16	0.0024	R	MNNYMQFK	S	2 Oxidation (M)	0.20002000.0			Locus:1.1.1.2178.2 File:~20150508_XHJ_E2C.wiff~
1	1	MBP-EV71-2C		13118	81310	525	515	81	81	81.6	863	1	1	1	554.235	1106.46	2	1106.45	0.0026	0	21.26	0.0075	R	MNNYMQFK	S	2 Oxidation (M)	0.20002000.0			Locus:1.1.1.2315.3 File:~20150508_XHJ_E2C.wiff~
1	1	MBP-EV71-2C		13118	81310	525	515	81	81	81.6	865	1	1	1	554.235	1106.46	2	1106.45	0.0031	0	37.58	0.00017	R	MNNYMQFK	S	2 Oxidation (M)	0.20002000.0			Locus:1.1.1.1936.10 File:~20150508_XHJ_E2C.wiff~
1	1	MBP-EV71-2C		13118	81310	525	515	81	81	81.6	868	1	1	1	554.239	1106.46	2	1106.45	0.0105	0	26.96	0.002	R	MNNYMQFK	S	2 Oxidation (M)	0.20002000.0			Locus:1.1.1.1920.6 File:~20150508_XHJ_E2C.wiff~
1	1	MBP-EV71-2C		13118	81310	525	515	81	81	81.6	894	1	1	1	555.273	1108.53	2	1108.53	-0.0013	1	51.07	1.3e-05	K	KFNDMANAAK	G					Locus:1.1.1.1907.11 File:~20150508_XHJ_E2C.wiff~
1	1	MBP-EV71-2C		13118	81310	525	515	81	81	81.6	896	1	1	1	555.275	1108.54	2	1108.53	0.0027	1	92.66	8.9e-10	K	KFNDMANAAK	G					Locus:1.1.1.1899.6 File:~20150508_XHJ_E2C.wiff~
1	1	MBP-EV71-2C		13118	81310	525	515	81	81	81.6	914	1	1	1	556.829	1111.64	2	1111.64	0.0016	0	64.69	3.4e-07	R	IEPVCLIIR	G					Locus:1.1.1.2135.6 File:~20150508_XHJ_E2C.wiff~
1	1	MBP-EV71-2C		13118	81310	525	515	81	81	81.6	915	1	1	1	556.83	1111.64	2	1111.64	0.0021	0	23.34	0.0046	R	IEPVCLIIR	G					Locus:1.1.1.2185.7 File:~20150508_XHJ_E2C.wiff~
1	1	MBP-EV71-2C		13118	81310	525	515	81	81	81.6	918	1	1	1	556.83	1111.65	2	1111.64	0.0033	0	21.46	0.0071	R	IEPVCLIIR	G					Locus:1.1.1.2327.6 File:~20150508_XHJ_E2C.wiff~
1	1	MBP-EV71-2C		13118	81310	525	515	81	81	81.6	920	1	1	1	556.831	1111.65	2	1111.64	0.0046	0	54.34	3.7e-06	R	IEPVCLIIR	G					Locus:1.1.1.2230.2 File:~20150508_XHJ_E2C.wiff~
1	1	MBP-EV71-2C		13118	81310	525	515	81	81	81.6	922	1	1	1	556.831	1111.65	2	1111.64	0.0048	0	49.24	1.2e-05	R	IEPVCLIIR	G					Locus:1.1.1.2127.5 File:~20150508_XHJ_E2C.wiff~
1	1	MBP-EV71-2C		13118	81310	525	515	81	81	81.6	924	1	1	1	556.831	1111.65	2	1111.64	0.0049	0	41.91	6.4e-05	R	IEPVCLIIR	G					Locus:1.1.1.2119.2 File:~20150508_XHJ_E2C.wiff~
1	1	MBP-EV71-2C		13118	81310	525	515	81	81	81.6	925	1	1	1	556.831	1111.65	2	1111.64	0.005	0	32.06	0.00062	R	IEPVCLIIR	G					Locus:1.1.1.2246.7 File:~20150508_XHJ_E2C.wiff~
1	1	MBP-EV71-2C		13118	81310	525	515	81	81	81.6	926	1	1	1	556.831	1111.65	2	1111.64	0.0052	0	34.69	0.00034	R	IEPVCLIIR	G					Locus:1.1.1.2238.2 File:~20150508_XHJ_E2C.wiff~
1	1	MBP-EV71-2C		13118	81310	525	515	81	81	81.6	927	1	1	1	556.831	1111.65	2	1111.64	0.0052	0	58.73	1.3e-06	R	IEPVCLIIR	G					Locus:1.1.1.2254.5 File:~20150508_XHJ_E2C.wiff~
1	1	MBP-EV71-2C		13118	81310	525	515	81	81	81.6	962	1	1	1	563.271	1124.53	2	1124.53	-0.0018	1	39.56	0.00034	K	KFNDMANAAK	G	Oxidation (M)	0.0000200000.0			Locus:1.1.1.1848.3 File:~20150508_XHJ_E2C.wiff~
1	1	MBP-EV71-2C		13118	81310	525	515	81	81	81.6	963	1	1	1	563.271	1124.53	2	1124.53	-0.0001	1	63.31	4.7e-07	K	KFNDMANAAK	G	Oxidation (M)	0.0000200000.0			Locus:1.1.1.1833.3 File:~20150508_XHJ_E2C.wiff~
1	1	MBP-EV71-2C		13118	81310	525	515	81	81	81.6	964	1	1	1	563.273	1124.53	2	1124.53	0.0027	1	35.73	0.00027	K	KFNDMANAAK	G	Oxidation (M)	0.0000200000.0			Locus:1.1.1.1910.6 File:~20150508_XHJ_E2C.wiff~
1	1	MBP-EV71-2C		13118	81310	525	515	81	81	81.6	965	1	1	1	563.273	1124.53	2	1124.53	0.0036	1	53.61	4.4e-06	K	KFNDMANAAK	G	Oxidation (M)	0.0000200000.0			Locus:1.1.1.1900.12 File:~20150508_XHJ_E2C.wiff~
1	1	MBP-EV71-2C		13118	81310	525	515	81	81	81.6	990	1	1	1	565.282	1128.55	2	1128.55	0.0035	1	48.1	1.5e-05	K	YENGKYDIK	D					Locus:1.1.1.1906.8 File:~20150508_XHJ_E2C.wiff~
1	1	MBP-EV71-2C		13118	81310	525	515	81	81	81.6	1022	1	1	1	568.311	1134.61	2	1134.6	0.0031	1	47.79	2.5e-05	K	GYNGLAEVGKK	F					Locus:1.1.1.1939.10 File:~20150508_XHJ_E2C.wiff~
1	1	MBP-EV71-2C		13118	81310	525	515	81	81	81.6	1180	1	1	1	584.307	1166.6	2	1166.6	0.0022	0	39.58	0.00013	R	ISEFSASWLK	K					Locus:1.1.1.2154.5 File:~20150508_XHJ_E2C.wiff~
1	1	MBP-EV71-2C		13118	81310	525	515	81	81	81.6	1182	1	1	1	584.308	1166.6	2	1166.6	0.0033	0	59.95	1.2e-06	R	ISEFSASWLK	K					Locus:1.1.1.2129.7 File:~20150508_XHJ_E2C.wiff~
1	1	MBP-EV71-2C		13118	81310	525	515	81	81	81.6	1183	1	1	1	584.308	1166.6	2	1166.6	0.0033	0	35.91	0.00029	R	ISEFSASWLK	K					Locus:1.1.1.2204.2 File:~20150508_XHJ_E2C.wiff~
1	1	MBP-EV71-2C		13118	81310	525	515	81	81	81.6	1184	1	1	1	584.308	1166.6	2	1166.6	0.0033	0	56.11	2.8e-06	R	ISEFSASWLK	K					Locus:1.1.1.2178.4 File:~20150508_XHJ_E2C.wiff~
1	1	MBP-EV71-2C		13118	81310	525	515	81	81	81.6	1185	1	1	1	584.308	1166.6	2	1166.6	0.0034	0	54.3	4.3e-06	R	ISEFSASWLK	K					Locus:1.1.1.2162.9 File:~20150508_XHJ_E2C.wiff~
1	1	MBP-EV71-2C		13118	81310	525	515	81	81	81.6	1186	1	1	1	584.308	1166.6	2	1166.6	0.0035	0	39.58	0.00013	R	ISEFSASWLK	K					Locus:1.1.1.2137.9 File:~20150508_XHJ_E2C.wiff~
1	1	MBP-EV71-2C		13118	81310	525	515	81	81	81.6	1187	1	1	1	584.308	1166.6	2	1166.6	0.0037	0	21.28	0.0086	K	FQPLYATEAK	R					Locus:1.1.1.2024.6 File:~20150508_XHJ_E2C.wiff~
1	1	MBP-EV71-2C		13118	81310	525	515	81	81	81.6	1188	1	1	1	584.308	1166.6	2	1166.6	0.0038	0	33.28	0.00054	K	FQPLYATEAK	R					Locus:1.1.1.2012.7 File:~20150508_XHJ_E2C.wiff~
1	1	MBP-EV71-2C		13118	81310	525	515	81	81	81.6	1189	1	1	1	584.308	1166.6	2	1166.6	0.0038	0	23.69	0.0049	K	FQPLYATEAK	R					Locus:1.1.1.2020.7 File:~20150508_XHJ_E2C.wiff~
1	1	MBP-EV71-2C		13118	81310	525	515	81	81	81.6	1190	1	1	1	584.308	1166.6	2	1166.6	0.0043	0	35.38	0.00033	R	ISEFSASWLK	K					Locus:1.1.1.2186.3 File:~20150508_XHJ_E2C.wiff~
1	1	MBP-EV71-2C		13118	81310	525	515	81	81	81.6	1191	1	1	1	584.308	1166.6	2	1166.6	0.0045	0	53.31	5.4e-06	R	ISEFSASWLK	K					Locus:1.1.1.2121.3 File:~20150508_XHJ_E2C.wiff~
1	1	MBP-EV71-2C		13118	81310	525	515	81	81	81.6	1192	1	1	1	584.308	1166.6	2	1166.6	0.0045	0	43.28	5.4e-05	R	ISEFSASWLK	K					Locus:1.1.1.2170.6 File:~20150508_XHJ_E2C.wiff~
1	1	MBP-EV71-2C		13118	81310	525	515	81	81	81.6	1193	1	1	1	584.308	1166.6	2	1166.6	0.0048	0	49.31	1.3e-05	R	ISEFSASWLK	K					Locus:1.1.1.2315.6 File:~20150508_XHJ_E2C.wiff~
1	1	MBP-EV71-2C		13118	81310	525	515	81	81	81.6	1194	1	1	1	584.308	1166.6	2	1166.6	0.0049	0	48.86	1.5e-05	R	ISEFSASWLK	K					Locus:1.1.1.2323.7 File:~20150508_XHJ_E2C.wiff~
1	1	MBP-EV71-2C		13118	81310	525	515	81	81	81.6	1195	1	1	1	584.308	1166.6	2	1166.6	0.0049	0	55.49	3.2e-06	R	ISEFSASWLK	K					Locus:1.1.1.2339.6 File:~20150508_XHJ_E2C.wiff~
1	1	MBP-EV71-2C		13118	81310	525	515	81	81	81.6	1196	1	1	1	584.308	1166.6	2	1166.6	0.005	0	42.34	6.7e-05	R	ISEFSASWLK	K					Locus:1.1.1.2331.6 File:~20150508_XHJ_E2C.wiff~
1	1	MBP-EV71-2C		13118	81310	525	515	81	81	81.6	1197	1	1	1	584.308	1166.6	2	1166.6	0.0051	0	38.22	0.00017	R	ISEFSASWLK	K					Locus:1.1.1.2307.8 File:~20150508_XHJ_E2C.wiff~
1	1	MBP-EV71-2C		13118	81310	525	515	81	81	81.6	1198	1	1	1	584.308	1166.6	2	1166.6	0.0054	0	42.71	6.2e-05	R	ISEFSASWLK	K					Locus:1.1.1.2258.4 File:~20150508_XHJ_E2C.wiff~
1	1	MBP-EV71-2C		13118	81310	525	515	81	81	81.6	1199	1	1	1	584.309	1166.6	2	1166.6	0.0054	0	19.52	0.013	R	ISEFSASWLK	K					Locus:1.1.1.2291.7 File:~20150508_XHJ_E2C.wiff~
1	1	MBP-EV71-2C		13118	81310	525	515	81	81	81.6	1200	1	1	1	584.309	1166.6	2	1166.6	0.0055	0	25.25	0.0034	R	ISEFSASWLK	K					Locus:1.1.1.2299.9 File:~20150508_XHJ_E2C.wiff~
1	1	MBP-EV71-2C		13118	81310	525	515	81	81	81.6	1201	1	1	1	584.309	1166.6	2	1166.6	0.0057	0	38.69	0.00016	R	ISEFSASWLK	K					Locus:1.1.1.2250.4 File:~20150508_XHJ_E2C.wiff~
1	1	MBP-EV71-2C		13118	81310	525	515	81	81	81.6	1203	1	1	1	584.309	1166.6	2	1166.6	0.0059	0	43.99	4.6e-05	R	ISEFSASWLK	K					Locus:1.1.1.2242.4 File:~20150508_XHJ_E2C.wiff~
1	1	MBP-EV71-2C		13118	81310	525	515	81	81	81.6	1204	1	1	1	584.309	1166.6	2	1166.6	0.0061	0	46.01	2.9e-05	R	ISEFSASWLK	K					Locus:1.1.1.2226.2 File:~20150508_XHJ_E2C.wiff~
1	1	MBP-EV71-2C		13118	81310	525	515	81	81	81.6	1205	1	1	1	584.309	1166.6	2	1166.6	0.0061	0	25.09	0.0036	R	ISEFSASWLK	K					Locus:1.1.1.2283.9 File:~20150508_XHJ_E2C.wiff~
1	1	MBP-EV71-2C		13118	81310	525	515	81	81	81.6	1206	1	1	1	584.309	1166.6	2	1166.6	0.0066	0	56.82	2.4e-06	R	ISEFSASWLK	K					Locus:1.1.1.2113.9 File:~20150508_XHJ_E2C.wiff~
1	1	MBP-EV71-2C		13118	81310	525	515	81	81	81.6	1207	1	1	1	584.309	1166.6	2	1166.6	0.007	0	39.45	0.00012	R	ISEFSASWLK	K					Locus:1.1.1.2234.4 File:~20150508_XHJ_E2C.wiff~
1	1	MBP-EV71-2C		13118	81310	525	515	81	81	81.6	1208	1	1	1	584.309	1166.6	2	1166.6	0.007	0	55.07	3.4e-06	R	ISEFSASWLK	K					Locus:1.1.1.2105.3 File:~20150508_XHJ_E2C.wiff~
1	1	MBP-EV71-2C		13118	81310	525	515	81	81	81.6	1209	1	1	1	584.311	1166.61	2	1166.6	0.0092	0	41.87	0.00017	R	ISEFSASWLK	K					Locus:1.1.1.2275.11 File:~20150508_XHJ_E2C.wiff~
1	1	MBP-EV71-2C		13118	81310	525	515	81	81	81.6	1314	1	1	1	595.365	1188.72	2	1188.71	0.0041	0	22.93	0.0051	K	AGLTFLVDLIK	N					Locus:1.1.1.2183.8 File:~20150508_XHJ_E2C.wiff~
1	1	MBP-EV71-2C		13118	81310	525	515	81	81	81.6	1316	1	1	1	595.366	1188.72	2	1188.71	0.0051	0	63.49	4.5e-07	K	AGLTFLVDLIK	N					Locus:1.1.1.2167.9 File:~20150508_XHJ_E2C.wiff~
1	1	MBP-EV71-2C		13118	81310	525	515	81	81	81.6	1317	1	1	1	595.366	1188.72	2	1188.71	0.0052	0	29.98	0.001	K	AGLTFLVDLIK	N					Locus:1.1.1.2175.9 File:~20150508_XHJ_E2C.wiff~
1	1	MBP-EV71-2C		13118	81310	525	515	81	81	81.6	1318	1	1	1	595.366	1188.72	2	1188.71	0.0067	0	61.97	6.4e-07	K	AGLTFLVDLIK	N					Locus:1.1.1.2159.9 File:~20150508_XHJ_E2C.wiff~
1	1	MBP-EV71-2C		13118	81310	525	515	81	81	81.6	1319	1	1	1	595.366	1188.72	2	1188.71	0.0067	0	56.24	2.4e-06	K	AGLTFLVDLIK	N					Locus:1.1.1.2151.7 File:~20150508_XHJ_E2C.wiff~
1	1	MBP-EV71-2C		13118	81310	525	515	81	81	81.6	1401	1	1	1	601.311	1200.61	2	1200.6	0.0046	0	51.66	1.2e-05	K	TWEEIPALDK	E					Locus:1.1.1.2081.6 File:~20150508_XHJ_E2C.wiff~
1	1	MBP-EV71-2C		13118	81310	525	515	81	81	81.6	1402	1	1	1	601.311	1200.61	2	1200.6	0.0046	0	46.89	3.7e-05	K	TWEEIPALDK	E					Locus:1.1.1.2073.5 File:~20150508_XHJ_E2C.wiff~
1	1	MBP-EV71-2C		13118	81310	525	515	81	81	81.6	1403	1	1	1	601.311	1200.61	2	1200.6	0.0051	0	44.68	6.1e-05	K	TWEEIPALDK	E					Locus:1.1.1.2089.10 File:~20150508_XHJ_E2C.wiff~
1	1	MBP-EV71-2C		13118	81310	525	515	81	81	81.6	1404	1	1	1	601.312	1200.61	2	1200.6	0.0063	0	20.13	0.032	K	TWEEIPALDK	E					Locus:1.1.1.2179.3 File:~20150508_XHJ_E2C.wiff~
1	1	MBP-EV71-2C		13118	81310	525	515	81	81	81.6	1405	1	1	1	601.312	1200.61	2	1200.6	0.0065	0	48.38	2.6e-05	K	TWEEIPALDK	E					Locus:1.1.1.2097.8 File:~20150508_XHJ_E2C.wiff~
1	1	MBP-EV71-2C		13118	81310	525	515	81	81	81.6	1410	1	1	1	601.317	1200.62	2	1200.6	0.0163	0	32.82	0.00091	K	TWEEIPALDK	E					Locus:1.1.1.2134.5 File:~20150508_XHJ_E2C.wiff~
1	1	MBP-EV71-2C		13118	81310	525	515	81	81	81.6	1594	1	1	1	617.346	1232.68	2	1232.68	0.0001	1	26.66	0.0022	K	EKVEFLNNLK	Q					Locus:1.1.1.2068.4 File:~20150508_XHJ_E2C.wiff~
1	1	MBP-EV71-2C		13118	81310	525	515	81	81	81.6	1595	1	1	1	617.346	1232.68	2	1232.68	0.0013	1	26.11	0.0024	K	EKVEFLNNLK	Q					Locus:1.1.1.2052.5 File:~20150508_XHJ_E2C.wiff~
1	1	MBP-EV71-2C		13118	81310	525	515	81	81	81.6	1597	1	1	1	617.346	1232.68	2	1232.68	0.0017	1	26.27	0.0024	K	EKVEFLNNLK	Q					Locus:1.1.1.2076.10 File:~20150508_XHJ_E2C.wiff~
1	1	MBP-EV71-2C		13118	81310	525	515	81	81	81.6	1598	1	1	1	617.346	1232.68	2	1232.68	0.0017	1	43.61	4.4e-05	K	EKVEFLNNLK	Q					Locus:1.1.1.2084.8 File:~20150508_XHJ_E2C.wiff~
1	1	MBP-EV71-2C		13118	81310	525	515	81	81	81.6	1599	1	1	1	617.346	1232.68	2	1232.68	0.0017	1	40.44	9e-05	K	EKVEFLNNLK	Q					Locus:1.1.1.2044.18 File:~20150508_XHJ_E2C.wiff~
1	1	MBP-EV71-2C		13118	81310	525	515	81	81	81.6	1600	1	1	1	617.346	1232.68	2	1232.68	0.0019	1	34.76	0.00033	K	EKVEFLNNLK	Q					Locus:1.1.1.2164.5 File:~20150508_XHJ_E2C.wiff~
1	1	MBP-EV71-2C		13118	81310	525	515	81	81	81.6	1601	1	1	1	617.347	1232.68	2	1232.68	0.0022	1	40.63	8.6e-05	K	EKVEFLNNLK	Q					Locus:1.1.1.2140.10 File:~20150508_XHJ_E2C.wiff~
1	1	MBP-EV71-2C		13118	81310	525	515	81	81	81.6	1602	1	1	1	617.347	1232.68	2	1232.68	0.0023	1	30.86	0.00082	K	EKVEFLNNLK	Q					Locus:1.1.1.2148.3 File:~20150508_XHJ_E2C.wiff~
1	1	MBP-EV71-2C		13118	81310	525	515	81	81	81.6	1603	1	1	1	617.347	1232.68	2	1232.68	0.0023	1	44.17	3.8e-05	K	EKVEFLNNLK	Q					Locus:1.1.1.2092.2 File:~20150508_XHJ_E2C.wiff~
1	1	MBP-EV71-2C		13118	81310	525	515	81	81	81.6	1604	1	1	1	617.347	1232.68	2	1232.68	0.0027	1	54.35	3.7e-06	K	EKVEFLNNLK	Q					Locus:1.1.1.2172.3 File:~20150508_XHJ_E2C.wiff~
1	1	MBP-EV71-2C		13118	81310	525	515	81	81	81.6	1605	1	1	1	617.347	1232.68	2	1232.68	0.0028	1	43.52	4.4e-05	K	EKVEFLNNLK	Q					Locus:1.1.1.2187.2 File:~20150508_XHJ_E2C.wiff~
1	1	MBP-EV71-2C		13118	81310	525	515	81	81	81.6	1607	1	1	1	617.347	1232.68	2	1232.68	0.0029	1	31.27	0.00075	K	EKVEFLNNLK	Q					Locus:1.1.1.2180.4 File:~20150508_XHJ_E2C.wiff~
1	1	MBP-EV71-2C		13118	81310	525	515	81	81	81.6	1609	1	1	1	617.347	1232.68	2	1232.68	0.003	1	55.37	2.9e-06	K	EKVEFLNNLK	Q					Locus:1.1.1.2132.3 File:~20150508_XHJ_E2C.wiff~
1	1	MBP-EV71-2C		13118	81310	525	515	81	81	81.6	1610	1	1	1	617.347	1232.68	2	1232.68	0.0034	1	23.57	0.0044	K	EKVEFLNNLK	Q					Locus:1.1.1.2204.3 File:~20150508_XHJ_E2C.wiff~
1	1	MBP-EV71-2C		13118	81310	525	515	81	81	81.6	1611	1	1	1	617.347	1232.68	2	1232.68	0.0034	1	33.99	0.0004	K	EKVEFLNNLK	Q					Locus:1.1.1.2156.3 File:~20150508_XHJ_E2C.wiff~
1	1	MBP-EV71-2C		13118	81310	525	515	81	81	81.6	1612	1	1	1	617.347	1232.68	2	1232.68	0.0034	1	22.11	0.0062	K	EKVEFLNNLK	Q					Locus:1.1.1.2116.4 File:~20150508_XHJ_E2C.wiff~
1	1	MBP-EV71-2C		13118	81310	525	515	81	81	81.6	1614	1	1	1	617.347	1232.68	2	1232.68	0.0035	1	53.95	4e-06	K	EKVEFLNNLK	Q					Locus:1.1.1.2341.4 File:~20150508_XHJ_E2C.wiff~
1	1	MBP-EV71-2C		13118	81310	525	515	81	81	81.6	1615	1	1	1	617.347	1232.68	2	1232.68	0.0039	1	19.75	0.011	K	EKVEFLNNLK	Q					Locus:1.1.1.2108.12 File:~20150508_XHJ_E2C.wiff~
1	1	MBP-EV71-2C		13118	81310	525	515	81	81	81.6	1617	1	1	1	617.348	1232.68	2	1232.68	0.0042	1	37.34	0.00018	K	EKVEFLNNLK	Q					Locus:1.1.1.2301.5 File:~20150508_XHJ_E2C.wiff~
1	1	MBP-EV71-2C		13118	81310	525	515	81	81	81.6	1620	1	1	1	617.348	1232.68	2	1232.68	0.0044	1	51.56	7e-06	K	EKVEFLNNLK	Q					Locus:1.1.1.2333.4 File:~20150508_XHJ_E2C.wiff~
1	1	MBP-EV71-2C		13118	81310	525	515	81	81	81.6	1621	1	1	1	617.348	1232.68	2	1232.68	0.0044	1	39.85	0.0001	K	EKVEFLNNLK	Q					Locus:1.1.1.2277.2 File:~20150508_XHJ_E2C.wiff~
1	1	MBP-EV71-2C		13118	81310	525	515	81	81	81.6	1622	1	1	1	617.348	1232.68	2	1232.68	0.0045	1	40.59	8.7e-05	K	EKVEFLNNLK	Q					Locus:1.1.1.2293.8 File:~20150508_XHJ_E2C.wiff~
1	1	MBP-EV71-2C		13118	81310	525	515	81	81	81.6	1623	1	1	1	617.348	1232.68	2	1232.68	0.0046	1	39.1	0.00012	K	EKVEFLNNLK	Q					Locus:1.1.1.2285.8 File:~20150508_XHJ_E2C.wiff~
1	1	MBP-EV71-2C		13118	81310	525	515	81	81	81.6	1624	1	1	1	617.348	1232.68	2	1232.68	0.0047	1	19.39	0.012	K	EKVEFLNNLK	Q					Locus:1.1.1.2311.5 File:~20150508_XHJ_E2C.wiff~
1	1	MBP-EV71-2C		13118	81310	525	515	81	81	81.6	1625	1	1	1	617.348	1232.68	2	1232.68	0.0047	1	40.57	8.8e-05	K	EKVEFLNNLK	Q					Locus:1.1.1.2317.5 File:~20150508_XHJ_E2C.wiff~
1	1	MBP-EV71-2C		13118	81310	525	515	81	81	81.6	1627	1	1	1	617.348	1232.68	2	1232.68	0.0047	1	42.9	5.1e-05	K	EKVEFLNNLK	Q					Locus:1.1.1.2309.5 File:~20150508_XHJ_E2C.wiff~
1	1	MBP-EV71-2C		13118	81310	525	515	81	81	81.6	1628	1	1	1	617.348	1232.68	2	1232.68	0.0047	1	44.7	3.4e-05	K	EKVEFLNNLK	Q					Locus:1.1.1.2242.6 File:~20150508_XHJ_E2C.wiff~
1	1	MBP-EV71-2C		13118	81310	525	515	81	81	81.6	1630	1	1	1	617.348	1232.68	2	1232.68	0.0048	1	44.19	3.8e-05	K	EKVEFLNNLK	Q					Locus:1.1.1.2226.3 File:~20150508_XHJ_E2C.wiff~
1	1	MBP-EV71-2C		13118	81310	525	515	81	81	81.6	1631	1	1	1	617.348	1232.68	2	1232.68	0.0048	1	55	3.2e-06	K	EKVEFLNNLK	Q					Locus:1.1.1.2325.4 File:~20150508_XHJ_E2C.wiff~
1	1	MBP-EV71-2C		13118	81310	525	515	81	81	81.6	1633	1	1	1	617.348	1232.68	2	1232.68	0.005	1	25.42	0.0029	K	EKVEFLNNLK	Q					Locus:1.1.1.2234.5 File:~20150508_XHJ_E2C.wiff~
1	1	MBP-EV71-2C		13118	81310	525	515	81	81	81.6	1635	1	1	1	617.348	1232.68	2	1232.68	0.0053	1	31.33	0.00074	K	EKVEFLNNLK	Q					Locus:1.1.1.2250.5 File:~20150508_XHJ_E2C.wiff~
1	1	MBP-EV71-2C		13118	81310	525	515	81	81	81.6	1640	1	1	1	617.348	1232.68	2	1232.68	0.006	1	54.65	3.4e-06	K	EKVEFLNNLK	Q					Locus:1.1.1.2028.15 File:~20150508_XHJ_E2C.wiff~
1	1	MBP-EV71-2C		13118	81310	525	515	81	81	81.6	1641	1	1	1	617.348	1232.68	2	1232.68	0.006	1	52.96	5.1e-06	K	EKVEFLNNLK	Q					Locus:1.1.1.2036.6 File:~20150508_XHJ_E2C.wiff~
1	1	MBP-EV71-2C		13118	81310	525	515	81	81	81.6	1642	1	1	1	617.349	1232.68	2	1232.68	0.0061	1	32.47	0.00057	K	EKVEFLNNLK	Q					Locus:1.1.1.2124.4 File:~20150508_XHJ_E2C.wiff~
1	1	MBP-EV71-2C		13118	81310	525	515	81	81	81.6	1748	1	1	1	630.847	1259.68	2	1259.69	-0.0084	1	23.02	0.0072	K	GLEWVSNKISK	F					Locus:1.1.1.2053.4 File:~20150508_XHJ_E2C.wiff~
1	1	MBP-EV71-2C		13118	81310	525	515	81	81	81.6	1750	1	1	1	420.903	1259.69	3	1259.69	0.0011	1	24.81	0.0033	K	GLEWVSNKISK	F					Locus:1.1.1.2019.2 File:~20150508_XHJ_E2C.wiff~
1	1	MBP-EV71-2C		13118	81310	525	515	81	81	81.6	1751	1	1	1	630.852	1259.69	2	1259.69	0.0026	1	38.84	0.00013	K	GLEWVSNKISK	F					Locus:1.1.1.2045.14 File:~20150508_XHJ_E2C.wiff~
1	1	MBP-EV71-2C		13118	81310	525	515	81	81	81.6	1755	1	1	1	630.853	1259.69	2	1259.69	0.0041	1	30.01	0.001	K	GLEWVSNKISK	F					Locus:1.1.1.2149.2 File:~20150508_XHJ_E2C.wiff~
1	1	MBP-EV71-2C		13118	81310	525	515	81	81	81.6	1756	1	1	1	630.853	1259.69	2	1259.69	0.0042	1	19.05	0.012	K	GLEWVSNKISK	F					Locus:1.1.1.2062.8 File:~20150508_XHJ_E2C.wiff~
1	1	MBP-EV71-2C		13118	81310	525	515	81	81	81.6	1757	1	1	1	630.853	1259.69	2	1259.69	0.0045	1	40.09	9.8e-05	K	GLEWVSNKISK	F					Locus:1.1.1.2193.2 File:~20150508_XHJ_E2C.wiff~
1	1	MBP-EV71-2C		13118	81310	525	515	81	81	81.6	1761	1	1	1	630.854	1259.69	2	1259.69	0.0052	1	25.55	0.0028	K	GLEWVSNKISK	F					Locus:1.1.1.2183.9 File:~20150508_XHJ_E2C.wiff~
1	1	MBP-EV71-2C		13118	81310	525	515	81	81	81.6	1762	1	1	1	630.854	1259.69	2	1259.69	0.0054	1	42.57	5.5e-05	K	GLEWVSNKISK	F					Locus:1.1.1.2166.5 File:~20150508_XHJ_E2C.wiff~
1	1	MBP-EV71-2C		13118	81310	525	515	81	81	81.6	1763	1	1	1	630.854	1259.69	2	1259.69	0.0057	1	21.92	0.0064	K	GLEWVSNKISK	F					Locus:1.1.1.2287.6 File:~20150508_XHJ_E2C.wiff~
1	1	MBP-EV71-2C		13118	81310	525	515	81	81	81.6	1766	1	1	1	630.854	1259.69	2	1259.69	0.0059	1	36.9	0.0002	K	GLEWVSNKISK	F					Locus:1.1.1.2028.19 File:~20150508_XHJ_E2C.wiff~
1	1	MBP-EV71-2C		13118	81310	525	515	81	81	81.6	1769	1	1	1	630.854	1259.69	2	1259.69	0.0059	1	40.99	8e-05	K	GLEWVSNKISK	F					Locus:1.1.1.2343.3 File:~20150508_XHJ_E2C.wiff~
1	1	MBP-EV71-2C		13118	81310	525	515	81	81	81.6	1770	1	1	1	630.854	1259.69	2	1259.69	0.006	1	46.18	2.4e-05	K	GLEWVSNKISK	F					Locus:1.1.1.2020.11 File:~20150508_XHJ_E2C.wiff~
1	1	MBP-EV71-2C		13118	81310	525	515	81	81	81.6	1771	1	1	1	630.854	1259.69	2	1259.69	0.006	1	37.35	0.00018	K	GLEWVSNKISK	F					Locus:1.1.1.2157.2 File:~20150508_XHJ_E2C.wiff~
1	1	MBP-EV71-2C		13118	81310	525	515	81	81	81.6	1773	1	1	1	630.854	1259.69	2	1259.69	0.0067	1	33.53	0.00044	K	GLEWVSNKISK	F					Locus:1.1.1.2295.7 File:~20150508_XHJ_E2C.wiff~
1	1	MBP-EV71-2C		13118	81310	525	515	81	81	81.6	1774	1	1	1	630.854	1259.69	2	1259.69	0.0067	1	42.41	5.7e-05	K	GLEWVSNKISK	F					Locus:1.1.1.2319.6 File:~20150508_XHJ_E2C.wiff~
1	1	MBP-EV71-2C		13118	81310	525	515	81	81	81.6	1777	1	1	1	630.855	1259.69	2	1259.69	0.0073	1	26.31	0.0023	K	GLEWVSNKISK	F					Locus:1.1.1.2279.7 File:~20150508_XHJ_E2C.wiff~
1	1	MBP-EV71-2C		13118	81310	525	515	81	81	81.6	1778	1	1	1	630.855	1259.69	2	1259.69	0.0073	1	19.53	0.011	K	GLEWVSNKISK	F					Locus:1.1.1.2262.12 File:~20150508_XHJ_E2C.wiff~
1	1	MBP-EV71-2C		13118	81310	525	515	81	81	81.6	1780	1	1	1	630.855	1259.69	2	1259.69	0.0076	1	39.18	0.00012	K	GLEWVSNKISK	F					Locus:1.1.1.2335.5 File:~20150508_XHJ_E2C.wiff~
1	1	MBP-EV71-2C		13118	81310	525	515	81	81	81.6	1822	1	1	1	634.329	1266.64	2	1266.64	0.0037	0	45.57	2.8e-05	K	LYPFTWDAVR	Y					Locus:1.1.1.2151.11 File:~20150508_XHJ_E2C.wiff~
1	1	MBP-EV71-2C		13118	81310	525	515	81	81	81.6	1823	1	1	1	634.329	1266.64	2	1266.64	0.0044	0	45.03	3.1e-05	K	LYPFTWDAVR	Y					Locus:1.1.1.2143.13 File:~20150508_XHJ_E2C.wiff~
1	1	MBP-EV71-2C		13118	81310	525	515	81	81	81.6	1824	1	1	1	634.329	1266.64	2	1266.64	0.0044	0	57.34	1.8e-06	K	LYPFTWDAVR	Y					Locus:1.1.1.2135.9 File:~20150508_XHJ_E2C.wiff~
1	1	MBP-EV71-2C		13118	81310	525	515	81	81	81.6	1825	1	1	1	634.33	1266.64	2	1266.64	0.0048	0	53.86	4.1e-06	K	LYPFTWDAVR	Y					Locus:1.1.1.2168.5 File:~20150508_XHJ_E2C.wiff~
1	1	MBP-EV71-2C		13118	81310	525	515	81	81	81.6	1826	1	1	1	634.331	1266.65	2	1266.64	0.0067	0	24.42	0.012	K	LYPFTWDAVR	Y					Locus:1.1.1.2160.10 File:~20150508_XHJ_E2C.wiff~
1	1	MBP-EV71-2C		13118	81310	525	515	81	81	81.6	1827	1	1	1	634.331	1266.65	2	1266.64	0.0082	0	20.6	0.0087	K	LYPFTWDAVR	Y					Locus:1.1.1.2177.6 File:~20150508_XHJ_E2C.wiff~
1	1	MBP-EV71-2C		13118	81310	525	515	81	81	81.6	2001	1	1	1	648.354	1294.69	2	1294.69	0.0019	1	48.09	3.3e-05	R	KFQPLYATEAK	R					Locus:1.1.1.2001.23 File:~20150508_XHJ_E2C.wiff~
1	1	MBP-EV71-2C		13118	81310	525	515	81	81	81.6	2004	1	1	1	432.572	1294.69	3	1294.69	0.0028	1	57.16	4e-06	R	ISEFSASWLKK	F					Locus:1.1.1.2050.3 File:~20150508_XHJ_E2C.wiff~
1	1	MBP-EV71-2C		13118	81310	525	515	81	81	81.6	2005	1	1	1	648.355	1294.7	2	1294.69	0.003	1	55.83	5.5e-06	R	KFQPLYATEAK	R					Locus:1.1.1.1993.17 File:~20150508_XHJ_E2C.wiff~
1	1	MBP-EV71-2C		13118	81310	525	515	81	81	81.6	2007	1	1	1	648.355	1294.7	2	1294.69	0.0041	1	43.69	9e-05	R	KFQPLYATEAK	R					Locus:1.1.1.2082.10 File:~20150508_XHJ_E2C.wiff~
1	1	MBP-EV71-2C		13118	81310	525	515	81	81	81.6	2010	1	1	1	648.356	1294.7	2	1294.69	0.0049	1	20.89	0.017	R	ISEFSASWLKK	F					Locus:1.1.1.2066.5 File:~20150508_XHJ_E2C.wiff~
1	1	MBP-EV71-2C		13118	81310	525	515	81	81	81.6	2011	1	1	1	648.356	1294.7	2	1294.69	0.005	1	56.22	5e-06	R	KFQPLYATEAK	R					Locus:1.1.1.2034.8 File:~20150508_XHJ_E2C.wiff~
1	1	MBP-EV71-2C		13118	81310	525	515	81	81	81.6	2012	1	1	1	648.356	1294.7	2	1294.69	0.005	1	49.54	2.3e-05	R	KFQPLYATEAK	R					Locus:1.1.1.2009.5 File:~20150508_XHJ_E2C.wiff~
1	1	MBP-EV71-2C		13118	81310	525	515	81	81	81.6	2013	1	1	1	648.356	1294.7	2	1294.69	0.0052	1	27.3	0.0039	R	KFQPLYATEAK	R					Locus:1.1.1.2163.9 File:~20150508_XHJ_E2C.wiff~
1	1	MBP-EV71-2C		13118	81310	525	515	81	81	81.6	2015	1	1	1	648.356	1294.7	2	1294.69	0.0054	1	31.72	0.0014	R	KFQPLYATEAK	R					Locus:1.1.1.2090.16 File:~20150508_XHJ_E2C.wiff~
1	1	MBP-EV71-2C		13118	81310	525	515	81	81	81.6	2016	1	1	1	648.356	1294.7	2	1294.69	0.0058	1	49.49	2.4e-05	R	KFQPLYATEAK	R					Locus:1.1.1.2171.7 File:~20150508_XHJ_E2C.wiff~
1	1	MBP-EV71-2C		13118	81310	525	515	81	81	81.6	2017	1	1	1	648.356	1294.7	2	1294.69	0.0059	1	32.8	0.0011	R	KFQPLYATEAK	R					Locus:1.1.1.2098.20 File:~20150508_XHJ_E2C.wiff~
1	1	MBP-EV71-2C		13118	81310	525	515	81	81	81.6	2018	1	1	1	648.356	1294.7	2	1294.69	0.006	1	41.7	0.00014	R	KFQPLYATEAK	R					Locus:1.1.1.2123.7 File:~20150508_XHJ_E2C.wiff~
1	1	MBP-EV71-2C		13118	81310	525	515	81	81	81.6	2019	1	1	1	648.356	1294.7	2	1294.69	0.006	1	50.6	1.8e-05	R	KFQPLYATEAK	R					Locus:1.1.1.2179.4 File:~20150508_XHJ_E2C.wiff~
1	1	MBP-EV71-2C		13118	81310	525	515	81	81	81.6	2020	1	1	1	648.356	1294.7	2	1294.69	0.0061	1	43.16	0.0001	R	KFQPLYATEAK	R					Locus:1.1.1.2017.10 File:~20150508_XHJ_E2C.wiff~
1	1	MBP-EV71-2C		13118	81310	525	515	81	81	81.6	2021	1	1	1	648.356	1294.7	2	1294.69	0.0061	1	44.17	8e-05	R	KFQPLYATEAK	R					Locus:1.1.1.2187.4 File:~20150508_XHJ_E2C.wiff~
1	1	MBP-EV71-2C		13118	81310	525	515	81	81	81.6	2022	1	1	1	648.356	1294.7	2	1294.69	0.0062	1	47.06	4.1e-05	R	KFQPLYATEAK	R					Locus:1.1.1.2155.4 File:~20150508_XHJ_E2C.wiff~
1	1	MBP-EV71-2C		13118	81310	525	515	81	81	81.6	2023	1	1	1	648.356	1294.7	2	1294.69	0.0062	1	51.96	1.3e-05	R	KFQPLYATEAK	R					Locus:1.1.1.2025.6 File:~20150508_XHJ_E2C.wiff~
1	1	MBP-EV71-2C		13118	81310	525	515	81	81	81.6	2024	1	1	1	648.356	1294.7	2	1294.69	0.0062	1	51.51	1.5e-05	R	KFQPLYATEAK	R					Locus:1.1.1.2147.2 File:~20150508_XHJ_E2C.wiff~
1	1	MBP-EV71-2C		13118	81310	525	515	81	81	81.6	2026	1	1	1	648.356	1294.7	2	1294.69	0.0064	1	22.58	0.012	R	KFQPLYATEAK	R					Locus:1.1.1.2042.16 File:~20150508_XHJ_E2C.wiff~
1	1	MBP-EV71-2C		13118	81310	525	515	81	81	81.6	2028	1	1	1	648.356	1294.7	2	1294.69	0.0064	1	45.03	6.6e-05	R	KFQPLYATEAK	R					Locus:1.1.1.2268.2 File:~20150508_XHJ_E2C.wiff~
1	1	MBP-EV71-2C		13118	81310	525	515	81	81	81.6	2029	1	1	1	648.357	1294.7	2	1294.69	0.0071	1	40.68	0.00017	R	KFQPLYATEAK	R					Locus:1.1.1.2203.2 File:~20150508_XHJ_E2C.wiff~
1	1	MBP-EV71-2C		13118	81310	525	515	81	81	81.6	2030	1	1	1	648.357	1294.7	2	1294.69	0.0071	1	29.98	0.002	R	KFQPLYATEAK	R					Locus:1.1.1.2131.14 File:~20150508_XHJ_E2C.wiff~
1	1	MBP-EV71-2C		13118	81310	525	515	81	81	81.6	2031	1	1	1	648.357	1294.7	2	1294.69	0.0073	1	64.72	6.6e-07	R	KFQPLYATEAK	R					Locus:1.1.1.1977.25 File:~20150508_XHJ_E2C.wiff~
1	1	MBP-EV71-2C		13118	81310	525	515	81	81	81.6	2032	1	1	1	648.357	1294.7	2	1294.69	0.0073	1	56.83	4e-06	R	KFQPLYATEAK	R					Locus:1.1.1.1985.9 File:~20150508_XHJ_E2C.wiff~
1	1	MBP-EV71-2C		13118	81310	525	515	81	81	81.6	2033	1	1	1	648.357	1294.7	2	1294.69	0.0077	1	56.05	4.8e-06	R	KFQPLYATEAK	R					Locus:1.1.1.2300.4 File:~20150508_XHJ_E2C.wiff~
1	1	MBP-EV71-2C		13118	81310	525	515	81	81	81.6	2034	1	1	1	648.357	1294.7	2	1294.69	0.0077	1	50.06	1.9e-05	R	KFQPLYATEAK	R					Locus:1.1.1.2308.3 File:~20150508_XHJ_E2C.wiff~
1	1	MBP-EV71-2C		13118	81310	525	515	81	81	81.6	2035	1	1	1	648.357	1294.7	2	1294.69	0.0077	1	53.36	9e-06	R	KFQPLYATEAK	R					Locus:1.1.1.2316.4 File:~20150508_XHJ_E2C.wiff~
1	1	MBP-EV71-2C		13118	81310	525	515	81	81	81.6	2036	1	1	1	648.357	1294.7	2	1294.69	0.0078	1	43.98	7.8e-05	R	KFQPLYATEAK	R					Locus:1.1.1.2257.4 File:~20150508_XHJ_E2C.wiff~
1	1	MBP-EV71-2C		13118	81310	525	515	81	81	81.6	2037	1	1	1	648.357	1294.7	2	1294.69	0.0078	1	60.25	1.8e-06	R	KFQPLYATEAK	R					Locus:1.1.1.2249.5 File:~20150508_XHJ_E2C.wiff~
1	1	MBP-EV71-2C		13118	81310	525	515	81	81	81.6	2038	1	1	1	648.357	1294.7	2	1294.69	0.0078	1	56.63	4.2e-06	R	KFQPLYATEAK	R					Locus:1.1.1.2340.5 File:~20150508_XHJ_E2C.wiff~
1	1	MBP-EV71-2C		13118	81310	525	515	81	81	81.6	2039	1	1	1	648.357	1294.7	2	1294.69	0.0079	1	47.93	3.1e-05	R	KFQPLYATEAK	R					Locus:1.1.1.2292.5 File:~20150508_XHJ_E2C.wiff~
1	1	MBP-EV71-2C		13118	81310	525	515	81	81	81.6	2040	1	1	1	648.357	1294.7	2	1294.69	0.0081	1	44.07	7.6e-05	R	KFQPLYATEAK	R					Locus:1.1.1.2284.6 File:~20150508_XHJ_E2C.wiff~
1	1	MBP-EV71-2C		13118	81310	525	515	81	81	81.6	2041	1	1	1	648.357	1294.7	2	1294.69	0.0083	1	58.24	2.9e-06	R	KFQPLYATEAK	R					Locus:1.1.1.2324.3 File:~20150508_XHJ_E2C.wiff~
1	1	MBP-EV71-2C		13118	81310	525	515	81	81	81.6	2042	1	1	1	648.357	1294.7	2	1294.69	0.0083	1	53.1	9.6e-06	R	KFQPLYATEAK	R					Locus:1.1.1.2225.2 File:~20150508_XHJ_E2C.wiff~
1	1	MBP-EV71-2C		13118	81310	525	515	81	81	81.6	2043	1	1	1	648.357	1294.7	2	1294.69	0.0083	1	62.7	1e-06	R	KFQPLYATEAK	R					Locus:1.1.1.2332.5 File:~20150508_XHJ_E2C.wiff~
1	1	MBP-EV71-2C		13118	81310	525	515	81	81	81.6	2044	1	1	1	648.357	1294.7	2	1294.69	0.0084	1	34.87	0.00064	R	KFQPLYATEAK	R					Locus:1.1.1.2276.9 File:~20150508_XHJ_E2C.wiff~
1	1	MBP-EV71-2C		13118	81310	525	515	81	81	81.6	2045	1	1	1	648.357	1294.7	2	1294.69	0.0084	1	48.56	2.7e-05	R	KFQPLYATEAK	R					Locus:1.1.1.2241.2 File:~20150508_XHJ_E2C.wiff~
1	1	MBP-EV71-2C		13118	81310	525	515	81	81	81.6	2046	1	1	1	648.358	1294.7	2	1294.69	0.0085	1	54.42	7e-06	R	KFQPLYATEAK	R					Locus:1.1.1.2107.7 File:~20150508_XHJ_E2C.wiff~
1	1	MBP-EV71-2C		13118	81310	525	515	81	81	81.6	2047	1	1	1	648.358	1294.7	2	1294.69	0.0087	1	57.47	3.5e-06	R	KFQPLYATEAK	R					Locus:1.1.1.2233.3 File:~20150508_XHJ_E2C.wiff~
1	1	MBP-EV71-2C		13118	81310	525	515	81	81	81.6	2048	1	1	1	648.358	1294.7	2	1294.69	0.0088	1	25.4	0.0056	R	KFQPLYATEAK	R					Locus:1.1.1.2115.15 File:~20150508_XHJ_E2C.wiff~
1	1	MBP-EV71-2C		13118	81310	525	515	81	81	81.6	2062	1	1	1	649.297	1296.58	2	1296.58	0.0024	0	77.27	1.9e-08	K	LCSENNTANFK	R					Locus:1.1.1.1927.11 File:~20150508_XHJ_E2C.wiff~
1	1	MBP-EV71-2C		13118	81310	525	515	81	81	81.6	2063	1	1	1	649.298	1296.58	2	1296.58	0.0037	0	54.38	9.1e-06	K	LCSENNTANFK	R					Locus:1.1.1.1951.9 File:~20150508_XHJ_E2C.wiff~
1	1	MBP-EV71-2C		13118	81310	525	515	81	81	81.6	2064	1	1	1	649.298	1296.58	2	1296.58	0.0053	0	80.63	8.6e-09	K	LCSENNTANFK	R					Locus:1.1.1.1919.10 File:~20150508_XHJ_E2C.wiff~
1	1	MBP-EV71-2C		13118	81310	525	515	81	81	81.6	2219	1	1	1	661.802	1321.59	2	1321.58	0.0089	1	47.42	1.8e-05	R	MNNYMQFKSK	H	2 Oxidation (M)	0.2000200000.0			Locus:1.1.1.1891.20 File:~20150508_XHJ_E2C.wiff~
1	1	MBP-EV71-2C		13118	81310	525	515	81	81	81.6	2230	1	1	1	441.907	1322.7	3	1322.7	0.0019	1	49.55	1.8e-05	K	FQPLYATEAKR	V					Locus:1.1.1.1986.2 File:~20150508_XHJ_E2C.wiff~
1	1	MBP-EV71-2C		13118	81310	525	515	81	81	81.6	2301	1	1	1	668.825	1335.64	2	1335.63	0.0052	1	41.62	6.9e-05	K	SYEEELAKDPR	I					Locus:1.1.1.2053.7 File:~20150508_XHJ_E2C.wiff~
1	1	MBP-EV71-2C		13118	81310	525	515	81	81	81.6	2302	1	1	1	668.825	1335.64	2	1335.63	0.0053	1	41.58	7e-05	K	SYEEELAKDPR	I					Locus:1.1.1.2149.3 File:~20150508_XHJ_E2C.wiff~
1	1	MBP-EV71-2C		13118	81310	525	515	81	81	81.6	2303	1	1	1	668.826	1335.64	2	1335.63	0.0063	1	49.65	1.1e-05	K	SYEEELAKDPR	I					Locus:1.1.1.2157.3 File:~20150508_XHJ_E2C.wiff~
1	1	MBP-EV71-2C		13118	81310	525	515	81	81	81.6	2305	1	1	1	668.826	1335.64	2	1335.63	0.0074	1	32.79	0.00053	K	SYEEELAKDPR	I					Locus:1.1.1.1995.18 File:~20150508_XHJ_E2C.wiff~
1	1	MBP-EV71-2C		13118	81310	525	515	81	81	81.6	2307	1	1	1	668.827	1335.64	2	1335.63	0.0078	1	44.77	3.3e-05	K	SYEEELAKDPR	I					Locus:1.1.1.2093.5 File:~20150508_XHJ_E2C.wiff~
1	1	MBP-EV71-2C		13118	81310	525	515	81	81	81.6	2308	1	1	1	668.827	1335.64	2	1335.63	0.0079	1	37.8	0.00017	K	SYEEELAKDPR	I					Locus:1.1.1.2165.2 File:~20150508_XHJ_E2C.wiff~
1	1	MBP-EV71-2C		13118	81310	525	515	81	81	81.6	2310	1	1	1	668.827	1335.64	2	1335.63	0.0081	1	23	0.005	K	SYEEELAKDPR	I					Locus:1.1.1.2278.7 File:~20150508_XHJ_E2C.wiff~
1	1	MBP-EV71-2C		13118	81310	525	515	81	81	81.6	2311	1	1	1	668.827	1335.64	2	1335.63	0.0081	1	39.04	0.00012	K	SYEEELAKDPR	I					Locus:1.1.1.1987.9 File:~20150508_XHJ_E2C.wiff~
1	1	MBP-EV71-2C		13118	81310	525	515	81	81	81.6	2312	1	1	1	668.827	1335.64	2	1335.63	0.0083	1	42.3	5.9e-05	K	SYEEELAKDPR	I					Locus:1.1.1.2188.2 File:~20150508_XHJ_E2C.wiff~
1	1	MBP-EV71-2C		13118	81310	525	515	81	81	81.6	2313	1	1	1	668.827	1335.64	2	1335.63	0.0083	1	35.96	0.00066	K	SYEEELAKDPR	I					Locus:1.1.1.2011.5 File:~20150508_XHJ_E2C.wiff~
1	1	MBP-EV71-2C		13118	81310	525	515	81	81	81.6	2314	1	1	1	668.827	1335.64	2	1335.63	0.0084	1	43.59	4.4e-05	K	SYEEELAKDPR	I					Locus:1.1.1.2173.5 File:~20150508_XHJ_E2C.wiff~
1	1	MBP-EV71-2C		13118	81310	525	515	81	81	81.6	2315	1	1	1	668.827	1335.64	2	1335.63	0.0085	1	47.88	1.6e-05	K	SYEEELAKDPR	I					Locus:1.1.1.2003.10 File:~20150508_XHJ_E2C.wiff~
1	1	MBP-EV71-2C		13118	81310	525	515	81	81	81.6	2316	1	1	1	668.827	1335.64	2	1335.63	0.0086	1	47.61	1.7e-05	K	SYEEELAKDPR	I					Locus:1.1.1.2181.5 File:~20150508_XHJ_E2C.wiff~
1	1	MBP-EV71-2C		13118	81310	525	515	81	81	81.6	2317	1	1	1	668.827	1335.64	2	1335.63	0.0087	1	39.09	0.00012	K	SYEEELAKDPR	I					Locus:1.1.1.2045.20 File:~20150508_XHJ_E2C.wiff~
1	1	MBP-EV71-2C		13118	81310	525	515	81	81	81.6	2318	1	1	1	668.827	1335.64	2	1335.63	0.009	1	24.13	0.0039	K	SYEEELAKDPR	I					Locus:1.1.1.2085.11 File:~20150508_XHJ_E2C.wiff~
1	1	MBP-EV71-2C		13118	81310	525	515	81	81	81.6	2319	1	1	1	668.827	1335.64	2	1335.63	0.009	1	35.75	0.00027	K	SYEEELAKDPR	I					Locus:1.1.1.2037.13 File:~20150508_XHJ_E2C.wiff~
1	1	MBP-EV71-2C		13118	81310	525	515	81	81	81.6	2320	1	1	1	668.827	1335.64	2	1335.63	0.009	1	37.98	0.00016	K	SYEEELAKDPR	I					Locus:1.1.1.2270.7 File:~20150508_XHJ_E2C.wiff~
1	1	MBP-EV71-2C		13118	81310	525	515	81	81	81.6	2321	1	1	1	668.827	1335.64	2	1335.63	0.0092	1	44.18	3.8e-05	K	SYEEELAKDPR	I					Locus:1.1.1.2294.10 File:~20150508_XHJ_E2C.wiff~
1	1	MBP-EV71-2C		13118	81310	525	515	81	81	81.6	2322	1	1	1	668.827	1335.64	2	1335.63	0.0093	1	22.88	0.0052	K	SYEEELAKDPR	I					Locus:1.1.1.2027.18 File:~20150508_XHJ_E2C.wiff~
1	1	MBP-EV71-2C		13118	81310	525	515	81	81	81.6	2323	1	1	1	668.827	1335.64	2	1335.63	0.0093	1	40.73	8.5e-05	K	SYEEELAKDPR	I					Locus:1.1.1.2204.4 File:~20150508_XHJ_E2C.wiff~
1	1	MBP-EV71-2C		13118	81310	525	515	81	81	81.6	2325	1	1	1	668.827	1335.64	2	1335.63	0.0093	1	39.29	0.00012	K	SYEEELAKDPR	I					Locus:1.1.1.2302.9 File:~20150508_XHJ_E2C.wiff~
1	1	MBP-EV71-2C		13118	81310	525	515	81	81	81.6	2326	1	1	1	668.827	1335.64	2	1335.63	0.0096	1	35.34	0.00029	K	SYEEELAKDPR	I					Locus:1.1.1.2069.6 File:~20150508_XHJ_E2C.wiff~
1	1	MBP-EV71-2C		13118	81310	525	515	81	81	81.6	2328	1	1	1	668.827	1335.64	2	1335.63	0.0099	1	40.91	8.1e-05	K	SYEEELAKDPR	I					Locus:1.1.1.2286.9 File:~20150508_XHJ_E2C.wiff~
1	1	MBP-EV71-2C		13118	81310	525	515	81	81	81.6	2329	1	1	1	668.827	1335.64	2	1335.63	0.0099	1	32.42	0.00057	K	SYEEELAKDPR	I					Locus:1.1.1.2226.4 File:~20150508_XHJ_E2C.wiff~
1	1	MBP-EV71-2C		13118	81310	525	515	81	81	81.6	2330	1	1	1	668.828	1335.64	2	1335.63	0.0101	1	42.27	5.9e-05	K	SYEEELAKDPR	I					Locus:1.1.1.2310.4 File:~20150508_XHJ_E2C.wiff~
1	1	MBP-EV71-2C		13118	81310	525	515	81	81	81.6	2331	1	1	1	668.828	1335.64	2	1335.63	0.0102	1	24.18	0.0038	K	SYEEELAKDPR	I					Locus:1.1.1.2318.6 File:~20150508_XHJ_E2C.wiff~
1	1	MBP-EV71-2C		13118	81310	525	515	81	81	81.6	2332	1	1	1	668.828	1335.64	2	1335.63	0.0103	1	56.3	2.3e-06	K	SYEEELAKDPR	I					Locus:1.1.1.1946.33 File:~20150508_XHJ_E2C.wiff~
1	1	MBP-EV71-2C		13118	81310	525	515	81	81	81.6	2333	1	1	1	668.828	1335.64	2	1335.63	0.0104	1	34.31	0.00037	K	SYEEELAKDPR	I					Locus:1.1.1.2334.2 File:~20150508_XHJ_E2C.wiff~
1	1	MBP-EV71-2C		13118	81310	525	515	81	81	81.6	2334	1	1	1	668.828	1335.64	2	1335.63	0.0105	1	29.82	0.001	K	SYEEELAKDPR	I					Locus:1.1.1.2258.13 File:~20150508_XHJ_E2C.wiff~
1	1	MBP-EV71-2C		13118	81310	525	515	81	81	81.6	2335	1	1	1	668.828	1335.64	2	1335.63	0.0105	1	41.26	7.5e-05	K	SYEEELAKDPR	I					Locus:1.1.1.2326.3 File:~20150508_XHJ_E2C.wiff~
1	1	MBP-EV71-2C		13118	81310	525	515	81	81	81.6	2336	1	1	1	668.828	1335.64	2	1335.63	0.0105	1	34.3	0.00037	K	SYEEELAKDPR	I					Locus:1.1.1.2250.7 File:~20150508_XHJ_E2C.wiff~
1	1	MBP-EV71-2C		13118	81310	525	515	81	81	81.6	2337	1	1	1	668.828	1335.64	2	1335.63	0.0107	1	31.14	0.00077	K	SYEEELAKDPR	I					Locus:1.1.1.2061.5 File:~20150508_XHJ_E2C.wiff~
1	1	MBP-EV71-2C		13118	81310	525	515	81	81	81.6	2338	1	1	1	668.828	1335.64	2	1335.63	0.0108	1	41.92	6.4e-05	K	SYEEELAKDPR	I					Locus:1.1.1.2242.7 File:~20150508_XHJ_E2C.wiff~
1	1	MBP-EV71-2C		13118	81310	525	515	81	81	81.6	2339	1	1	1	668.828	1335.64	2	1335.63	0.0114	1	39.7	0.00011	K	SYEEELAKDPR	I					Locus:1.1.1.2234.6 File:~20150508_XHJ_E2C.wiff~
1	1	MBP-EV71-2C		13118	81310	525	515	81	81	81.6	2359	1	1	1	669.344	1336.67	2	1336.74	-0.0658	0	29.05	0.0021	K	VNYGVTVLPTFK	G					Locus:1.1.1.2296.4 File:~20150508_XHJ_E2C.wiff~
1	1	MBP-EV71-2C		13118	81310	525	515	81	81	81.6	2362	1	1	1	669.348	1336.68	2	1336.74	-0.0585	0	24.36	0.0064	K	VNYGVTVLPTFK	G					Locus:1.1.1.2155.5 File:~20150508_XHJ_E2C.wiff~
1	1	MBP-EV71-2C		13118	81310	525	515	81	81	81.6	2363	1	1	1	669.365	1336.72	2	1336.74	-0.0232	0	43	8.3e-05	K	VNYGVTVLPTFK	G					Locus:1.1.1.2146.5 File:~20150508_XHJ_E2C.wiff~
1	1	MBP-EV71-2C		13118	81310	525	515	81	81	81.6	2364	1	1	1	669.38	1336.74	2	1336.74	0.0053	0	36.13	0.00028	K	VNYGVTVLPTFK	G					Locus:1.1.1.2138.5 File:~20150508_XHJ_E2C.wiff~
1	1	MBP-EV71-2C		13118	81310	525	515	81	81	81.6	2366	1	1	1	669.38	1336.75	2	1336.74	0.007	0	46.52	2.6e-05	K	VNYGVTVLPTFK	G					Locus:1.1.1.2130.19 File:~20150508_XHJ_E2C.wiff~
1	1	MBP-EV71-2C		13118	81310	525	515	81	81	81.6	2368	1	1	1	669.381	1336.75	2	1336.74	0.0083	0	80.73	9.7e-09	K	VNYGVTVLPTFK	G					Locus:1.1.1.2114.14 File:~20150508_XHJ_E2C.wiff~
1	1	MBP-EV71-2C		13118	81310	525	515	81	81	81.6	2370	1	1	1	669.381	1336.75	2	1336.74	0.0091	0	59.52	1.3e-06	K	VNYGVTVLPTFK	G					Locus:1.1.1.2122.5 File:~20150508_XHJ_E2C.wiff~
1	1	MBP-EV71-2C		13118	81310	525	515	81	81	81.6	2372	1	1	1	669.382	1336.75	2	1336.74	0.0095	0	61.09	8.9e-07	K	VNYGVTVLPTFK	G					Locus:1.1.1.2098.24 File:~20150508_XHJ_E2C.wiff~
1	1	MBP-EV71-2C		13118	81310	525	515	81	81	81.6	2373	1	1	1	669.382	1336.75	2	1336.74	0.0095	0	21.8	0.0076	K	VNYGVTVLPTFK	G					Locus:1.1.1.2101.6 File:~20150508_XHJ_E2C.wiff~
1	1	MBP-EV71-2C		13118	81310	525	515	81	81	81.6	2374	1	1	1	669.382	1336.75	2	1336.74	0.0095	0	78.71	1.5e-08	K	VNYGVTVLPTFK	G					Locus:1.1.1.2106.3 File:~20150508_XHJ_E2C.wiff~
1	1	MBP-EV71-2C		13118	81310	525	515	81	81	81.6	2375	1	1	1	669.382	1336.75	2	1336.74	0.0104	0	19.87	0.019	K	VNYGVTVLPTFK	G					Locus:1.1.1.2288.5 File:~20150508_XHJ_E2C.wiff~
1	1	MBP-EV71-2C		13118	81310	525	515	81	81	81.6	2613	1	1	1	690.873	1379.73	2	1379.73	0.001	0	40.62	8.7e-05	R	YSVDTVVSELIR	E					Locus:1.1.1.2137.15 File:~20150508_XHJ_E2C.wiff~
1	1	MBP-EV71-2C		13118	81310	525	515	81	81	81.6	2614	1	1	1	690.875	1379.74	2	1379.73	0.0062	0	70.07	9.8e-08	R	YSVDTVVSELIR	E					Locus:1.1.1.2169.7 File:~20150508_XHJ_E2C.wiff~
1	1	MBP-EV71-2C		13118	81310	525	515	81	81	81.6	2615	1	1	1	690.875	1379.74	2	1379.73	0.0069	0	79.41	1.1e-08	R	YSVDTVVSELIR	E					Locus:1.1.1.2153.13 File:~20150508_XHJ_E2C.wiff~
1	1	MBP-EV71-2C		13118	81310	525	515	81	81	81.6	2616	1	1	1	690.876	1379.74	2	1379.73	0.0069	0	88.22	1.5e-09	R	YSVDTVVSELIR	E					Locus:1.1.1.2145.4 File:~20150508_XHJ_E2C.wiff~
1	1	MBP-EV71-2C		13118	81310	525	515	81	81	81.6	2617	1	1	1	690.876	1379.74	2	1379.73	0.007	0	88.15	1.5e-09	R	YSVDTVVSELIR	E					Locus:1.1.1.2161.12 File:~20150508_XHJ_E2C.wiff~
1	1	MBP-EV71-2C		13118	81310	525	515	81	81	81.6	2618	1	1	1	690.876	1379.74	2	1379.73	0.0073	0	71.87	6.5e-08	R	YSVDTVVSELIR	E					Locus:1.1.1.2177.9 File:~20150508_XHJ_E2C.wiff~
1	1	MBP-EV71-2C		13118	81310	525	515	81	81	81.6	2619	1	1	1	690.876	1379.74	2	1379.73	0.0075	0	100.08	9.8e-11	R	YSVDTVVSELIR	E					Locus:1.1.1.2194.2 File:~20150508_XHJ_E2C.wiff~
1	1	MBP-EV71-2C		13118	81310	525	515	81	81	81.6	2620	1	1	1	690.876	1379.74	2	1379.73	0.0079	0	67.98	1.6e-07	R	YSVDTVVSELIR	E					Locus:1.1.1.2185.8 File:~20150508_XHJ_E2C.wiff~
1	1	MBP-EV71-2C		13118	81310	525	515	81	81	81.6	2621	1	1	1	690.876	1379.74	2	1379.73	0.008	0	66.17	2.4e-07	R	YSVDTVVSELIR	E					Locus:1.1.1.2303.10 File:~20150508_XHJ_E2C.wiff~
1	1	MBP-EV71-2C		13118	81310	525	515	81	81	81.6	2622	1	1	1	690.876	1379.74	2	1379.73	0.008	0	87.92	1.6e-09	R	YSVDTVVSELIR	E					Locus:1.1.1.2117.5 File:~20150508_XHJ_E2C.wiff~
1	1	MBP-EV71-2C		13118	81310	525	515	81	81	81.6	2623	1	1	1	690.876	1379.74	2	1379.73	0.0082	0	95.35	2.9e-10	R	YSVDTVVSELIR	E					Locus:1.1.1.2319.8 File:~20150508_XHJ_E2C.wiff~
1	1	MBP-EV71-2C		13118	81310	525	515	81	81	81.6	2624	1	1	1	690.876	1379.74	2	1379.73	0.0085	0	74.04	3.9e-08	R	YSVDTVVSELIR	E					Locus:1.1.1.2295.9 File:~20150508_XHJ_E2C.wiff~
1	1	MBP-EV71-2C		13118	81310	525	515	81	81	81.6	2625	1	1	1	690.876	1379.74	2	1379.73	0.0088	0	73.51	4.5e-08	R	YSVDTVVSELIR	E					Locus:1.1.1.2327.11 File:~20150508_XHJ_E2C.wiff~
1	1	MBP-EV71-2C		13118	81310	525	515	81	81	81.6	2626	1	1	1	690.876	1379.74	2	1379.73	0.0088	0	66.01	2.5e-07	R	YSVDTVVSELIR	E					Locus:1.1.1.2335.7 File:~20150508_XHJ_E2C.wiff~
1	1	MBP-EV71-2C		13118	81310	525	515	81	81	81.6	2627	1	1	1	690.877	1379.74	2	1379.73	0.009	0	86.06	2.5e-09	R	YSVDTVVSELIR	E					Locus:1.1.1.2311.11 File:~20150508_XHJ_E2C.wiff~
1	1	MBP-EV71-2C		13118	81310	525	515	81	81	81.6	2628	1	1	1	690.877	1379.74	2	1379.73	0.0095	0	90.31	9.3e-10	R	YSVDTVVSELIR	E					Locus:1.1.1.2343.6 File:~20150508_XHJ_E2C.wiff~
1	1	MBP-EV71-2C		13118	81310	525	515	81	81	81.6	2629	1	1	1	690.877	1379.74	2	1379.73	0.0097	0	76.48	2.2e-08	R	YSVDTVVSELIR	E					Locus:1.1.1.2125.7 File:~20150508_XHJ_E2C.wiff~
1	1	MBP-EV71-2C		13118	81310	525	515	81	81	81.6	2630	1	1	1	690.877	1379.74	2	1379.73	0.0098	0	88.15	1.5e-09	R	YSVDTVVSELIR	E					Locus:1.1.1.2220.2 File:~20150508_XHJ_E2C.wiff~
1	1	MBP-EV71-2C		13118	81310	525	515	81	81	81.6	2631	1	1	1	690.877	1379.74	2	1379.73	0.0099	0	56.69	2.1e-06	R	YSVDTVVSELIR	E					Locus:1.1.1.2279.9 File:~20150508_XHJ_E2C.wiff~
1	1	MBP-EV71-2C		13118	81310	525	515	81	81	81.6	2632	1	1	1	690.877	1379.74	2	1379.73	0.01	0	69.09	1.2e-07	R	YSVDTVVSELIR	E					Locus:1.1.1.2287.9 File:~20150508_XHJ_E2C.wiff~
1	1	MBP-EV71-2C		13118	81310	525	515	81	81	81.6	2633	1	1	1	690.877	1379.74	2	1379.73	0.0103	0	46.07	4e-05	R	YSVDTVVSELIR	E					Locus:1.1.1.2271.6 File:~20150508_XHJ_E2C.wiff~
1	1	MBP-EV71-2C		13118	81310	525	515	81	81	81.6	2634	1	1	1	690.877	1379.74	2	1379.73	0.0105	0	75.71	2.7e-08	R	YSVDTVVSELIR	E					Locus:1.1.1.2247.4 File:~20150508_XHJ_E2C.wiff~
1	1	MBP-EV71-2C		13118	81310	525	515	81	81	81.6	2635	1	1	1	690.877	1379.74	2	1379.73	0.0105	0	82.12	6.1e-09	R	YSVDTVVSELIR	E					Locus:1.1.1.2255.10 File:~20150508_XHJ_E2C.wiff~
1	1	MBP-EV71-2C		13118	81310	525	515	81	81	81.6	2636	1	1	1	690.878	1379.74	2	1379.73	0.0108	0	96.86	2.1e-10	R	YSVDTVVSELIR	E					Locus:1.1.1.2231.4 File:~20150508_XHJ_E2C.wiff~
1	1	MBP-EV71-2C		13118	81310	525	515	81	81	81.6	2637	1	1	1	690.878	1379.74	2	1379.73	0.011	0	88.26	1.5e-09	R	YSVDTVVSELIR	E					Locus:1.1.1.2239.3 File:~20150508_XHJ_E2C.wiff~
1	1	MBP-EV71-2C		13118	81310	525	515	81	81	81.6	2731	1	1	1	469.275	1404.8	3	1404.8	0.0012	1	30.34	0.00092	K	HRIEPVCLIIR	G					Locus:1.1.1.2057.5 File:~20150508_XHJ_E2C.wiff~
1	1	MBP-EV71-2C		13118	81310	525	515	81	81	81.6	2733	1	1	1	469.275	1404.8	3	1404.8	0.002	1	23.34	0.0046	K	HRIEPVCLIIR	G					Locus:1.1.1.2134.2 File:~20150508_XHJ_E2C.wiff~
1	1	MBP-EV71-2C		13118	81310	525	515	81	81	81.6	2739	1	1	1	469.276	1404.81	3	1404.8	0.0039	1	22.47	0.0057	K	HRIEPVCLIIR	G					Locus:1.1.1.2126.3 File:~20150508_XHJ_E2C.wiff~
1	1	MBP-EV71-2C		13118	81310	525	515	81	81	81.6	2741	1	1	1	469.276	1404.81	3	1404.8	0.0043	1	37.31	0.00019	K	HRIEPVCLIIR	G					Locus:1.1.1.2048.3 File:~20150508_XHJ_E2C.wiff~
1	1	MBP-EV71-2C		13118	81310	525	515	81	81	81.6	2746	1	1	1	469.276	1404.81	3	1404.8	0.0052	1	22.38	0.0058	K	HRIEPVCLIIR	G					Locus:1.1.1.2336.2 File:~20150508_XHJ_E2C.wiff~
1	1	MBP-EV71-2C		13118	81310	525	515	81	81	81.6	2747	1	1	1	469.276	1404.81	3	1404.8	0.0053	1	38.95	0.00013	K	HRIEPVCLIIR	G					Locus:1.1.1.2040.3 File:~20150508_XHJ_E2C.wiff~
1	1	MBP-EV71-2C		13118	81310	525	515	81	81	81.6	2749	1	1	1	469.276	1404.81	3	1404.8	0.0053	1	36.35	0.00023	K	HRIEPVCLIIR	G					Locus:1.1.1.2032.3 File:~20150508_XHJ_E2C.wiff~
1	1	MBP-EV71-2C		13118	81310	525	515	81	81	81.6	2752	1	1	1	469.277	1404.81	3	1404.8	0.0056	1	22.07	0.0062	K	HRIEPVCLIIR	G					Locus:1.1.1.2296.2 File:~20150508_XHJ_E2C.wiff~
1	1	MBP-EV71-2C		13118	81310	525	515	81	81	81.6	2756	1	1	1	469.277	1404.81	3	1404.8	0.0065	1	31.07	0.00078	K	HRIEPVCLIIR	G					Locus:1.1.1.2253.4 File:~20150508_XHJ_E2C.wiff~
1	1	MBP-EV71-2C		13118	81310	525	515	81	81	81.6	2757	1	1	1	469.277	1404.81	3	1404.8	0.0065	1	24.32	0.0037	K	HRIEPVCLIIR	G					Locus:1.1.1.2328.2 File:~20150508_XHJ_E2C.wiff~
1	1	MBP-EV71-2C		13118	81310	525	515	81	81	81.6	2847	1	1	1	475.254	1422.74	3	1422.74	0.006	1	25.36	0.0032	K	VTVEHPDKLEEK	F					Locus:1.1.1.1906.2 File:~20150508_XHJ_E2C.wiff~
1	1	MBP-EV71-2C		13118	81310	525	515	81	81	81.6	2848	1	1	1	475.254	1422.74	3	1422.74	0.006	1	38.31	0.00016	K	VTVEHPDKLEEK	F					Locus:1.1.1.1898.2 File:~20150508_XHJ_E2C.wiff~
1	1	MBP-EV71-2C		13118	81310	525	515	81	81	81.6	2883	1	1	1	716.431	1430.85	2	1430.85	-0.0018	1	71.77	6.7e-08	K	AGLTFLVDLIKNK	H					Locus:1.1.1.2140.14 File:~20150508_XHJ_E2C.wiff~
1	1	MBP-EV71-2C		13118	81310	525	515	81	81	81.6	2885	1	1	1	716.435	1430.86	2	1430.85	0.0058	1	99.76	1.1e-10	K	AGLTFLVDLIKNK	H					Locus:1.1.1.2148.5 File:~20150508_XHJ_E2C.wiff~
1	1	MBP-EV71-2C		13118	81310	525	515	81	81	81.6	2886	1	1	1	716.436	1430.86	2	1430.85	0.0075	1	19.38	0.012	K	AGLTFLVDLIKNK	H					Locus:1.1.1.2168.8 File:~20150508_XHJ_E2C.wiff~
1	1	MBP-EV71-2C		13118	81310	525	515	81	81	81.6	2887	1	1	1	716.436	1430.86	2	1430.85	0.008	1	26.4	0.0023	K	AGLTFLVDLIKNK	H					Locus:1.1.1.2159.16 File:~20150508_XHJ_E2C.wiff~
1	1	MBP-EV71-2C		13118	81310	525	515	81	81	81.6	2986	1	1	1	484.605	1450.79	3	1450.79	-0.0007	2	31.82	0.00066	R	KFQPLYATEAKR	V					Locus:1.1.1.1976.3 File:~20150508_XHJ_E2C.wiff~
1	1	MBP-EV71-2C		13118	81310	525	515	81	81	81.6	2988	1	1	1	484.606	1450.8	3	1450.79	0.0032	2	31	0.00079	R	KFQPLYATEAKR	V					Locus:1.1.1.1991.4 File:~20150508_XHJ_E2C.wiff~
1	1	MBP-EV71-2C		13118	81310	525	515	81	81	81.6	2992	1	1	1	484.607	1450.8	3	1450.79	0.0065	2	61.04	7.9e-07	R	KFQPLYATEAKR	V					Locus:1.1.1.1958.4 File:~20150508_XHJ_E2C.wiff~
1	1	MBP-EV71-2C		13118	81310	525	515	81	81	81.6	2993	1	1	1	484.607	1450.8	3	1450.79	0.0065	2	63	5e-07	R	KFQPLYATEAKR	V					Locus:1.1.1.1950.2 File:~20150508_XHJ_E2C.wiff~
1	1	MBP-EV71-2C		13118	81310	525	515	81	81	81.6	2994	1	1	1	484.607	1450.8	3	1450.79	0.0067	2	28.13	0.0015	R	KFQPLYATEAKR	V					Locus:1.1.1.2289.2 File:~20150508_XHJ_E2C.wiff~
1	1	MBP-EV71-2C		13118	81310	525	515	81	81	81.6	2996	1	1	1	484.607	1450.8	3	1450.79	0.0071	2	26.06	0.0025	R	KFQPLYATEAKR	V					Locus:1.1.1.2231.2 File:~20150508_XHJ_E2C.wiff~
1	1	MBP-EV71-2C		13118	81310	525	515	81	81	81.6	2998	1	1	1	484.609	1450.8	3	1450.79	0.0114	2	22.13	0.0061	R	KFQPLYATEAKR	V					Locus:1.1.1.2257.2 File:~20150508_XHJ_E2C.wiff~
1	1	MBP-EV71-2C		13118	81310	525	515	81	81	81.6	3007	1	1	1	485.231	1452.67	3	1452.68	-0.0073	1	60.05	9.9e-07	K	LCSENNTANFKR	C					Locus:1.1.1.1923.6 File:~20150508_XHJ_E2C.wiff~
1	1	MBP-EV71-2C		13118	81310	525	515	81	81	81.6	3008	1	1	1	485.232	1452.68	3	1452.68	-0.0028	1	46	2.5e-05	K	LCSENNTANFKR	C					Locus:1.1.1.1931.5 File:~20150508_XHJ_E2C.wiff~
1	1	MBP-EV71-2C		13118	81310	525	515	81	81	81.6	3049	1	1	1	485.236	1452.69	3	1452.68	0.0071	1	21.32	0.0074	K	LCSENNTANFKR	C					Locus:1.1.1.1891.7 File:~20150508_XHJ_E2C.wiff~
1	1	MBP-EV71-2C		13118	81310	525	515	81	81	81.6	3050	1	1	1	485.236	1452.69	3	1452.68	0.0071	1	81.91	6.4e-09	K	LCSENNTANFKR	C					Locus:1.1.1.1894.2 File:~20150508_XHJ_E2C.wiff~
1	1	MBP-EV71-2C		13118	81310	525	515	81	81	81.6	3051	1	1	1	485.236	1452.69	3	1452.68	0.0071	1	100.69	8.5e-11	K	LCSENNTANFKR	C					Locus:1.1.1.1899.2 File:~20150508_XHJ_E2C.wiff~
1	1	MBP-EV71-2C		13118	81310	525	515	81	81	81.6	3052	1	1	1	485.236	1452.69	3	1452.68	0.0071	1	56.98	2e-06	K	LCSENNTANFKR	C					Locus:1.1.1.1894.3 File:~20150508_XHJ_E2C.wiff~
1	1	MBP-EV71-2C		13118	81310	525	515	81	81	81.6	3055	1	1	1	727.351	1452.69	2	1452.68	0.0099	1	46.11	2.4e-05	K	LCSENNTANFKR	C					Locus:1.1.1.2232.2 File:~20150508_XHJ_E2C.wiff~
1	1	MBP-EV71-2C		13118	81310	525	515	81	81	81.6	3213	1	1	1	743.427	1484.84	2	1484.83	0.0088	1	112.09	6.2e-12	R	GSPGTGKSLATGIIAR	A					Locus:1.1.1.1983.12 File:~20150508_XHJ_E2C.wiff~
1	1	MBP-EV71-2C		13118	81310	525	515	81	81	81.6	3534	1	1	1	524.617	1570.83	3	1570.82	0.0061	1	40.95	8e-05	K	TWEEIPALDKELK	A					Locus:1.1.1.2086.2 File:~20150508_XHJ_E2C.wiff~
1	1	MBP-EV71-2C		13118	81310	525	515	81	81	81.6	3535	1	1	1	524.617	1570.83	3	1570.82	0.0065	1	31.29	0.00074	K	TWEEIPALDKELK	A					Locus:1.1.1.2094.3 File:~20150508_XHJ_E2C.wiff~
1	1	MBP-EV71-2C		13118	81310	525	515	81	81	81.6	3545	1	1	1	786.425	1570.84	2	1570.82	0.011	1	59.83	1.1e-06	K	TWEEIPALDKELK	A					Locus:1.1.1.2078.11 File:~20150508_XHJ_E2C.wiff~
1	1	MBP-EV71-2C		13118	81310	525	515	81	81	81.6	3547	1	1	1	786.425	1570.84	2	1570.82	0.0114	1	32.22	0.00066	K	TWEEIPALDKELK	A					Locus:1.1.1.2182.6 File:~20150508_XHJ_E2C.wiff~
1	1	MBP-EV71-2C		13118	81310	525	515	81	81	81.6	3548	1	1	1	786.425	1570.84	2	1570.82	0.012	1	26.69	0.0023	K	TWEEIPALDKELK	A					Locus:1.1.1.2110.27 File:~20150508_XHJ_E2C.wiff~
1	1	MBP-EV71-2C		13118	81310	525	515	81	81	81.6	3549	1	1	1	786.425	1570.84	2	1570.82	0.012	1	46.1	2.6e-05	K	TWEEIPALDKELK	A					Locus:1.1.1.2106.7 File:~20150508_XHJ_E2C.wiff~
1	1	MBP-EV71-2C		13118	81310	525	515	81	81	81.6	3551	1	1	1	786.426	1570.84	2	1570.82	0.013	1	39.23	0.00013	K	TWEEIPALDKELK	A					Locus:1.1.1.2166.9 File:~20150508_XHJ_E2C.wiff~
1	1	MBP-EV71-2C		13118	81310	525	515	81	81	81.6	3552	1	1	1	786.426	1570.84	2	1570.82	0.0139	1	44.69	3.6e-05	K	TWEEIPALDKELK	A					Locus:1.1.1.2312.9 File:~20150508_XHJ_E2C.wiff~
1	1	MBP-EV71-2C		13118	81310	525	515	81	81	81.6	3553	1	1	1	786.426	1570.84	2	1570.82	0.014	1	50.32	9.8e-06	K	TWEEIPALDKELK	A					Locus:1.1.1.2149.5 File:~20150508_XHJ_E2C.wiff~
1	1	MBP-EV71-2C		13118	81310	525	515	81	81	81.6	3554	1	1	1	786.427	1570.84	2	1570.82	0.0146	1	30.46	0.00094	K	TWEEIPALDKELK	A					Locus:1.1.1.2288.8 File:~20150508_XHJ_E2C.wiff~
1	1	MBP-EV71-2C		13118	81310	525	515	81	81	81.6	3555	1	1	1	786.427	1570.84	2	1570.82	0.0149	1	37.52	0.00019	K	TWEEIPALDKELK	A					Locus:1.1.1.2304.5 File:~20150508_XHJ_E2C.wiff~
1	1	MBP-EV71-2C		13118	81310	525	515	81	81	81.6	3556	1	1	1	786.427	1570.84	2	1570.82	0.0156	1	48.72	1.4e-05	K	TWEEIPALDKELK	A					Locus:1.1.1.2280.6 File:~20150508_XHJ_E2C.wiff~
1	1	MBP-EV71-2C		13118	81310	525	515	81	81	81.6	3557	1	1	1	786.427	1570.84	2	1570.82	0.016	1	63.38	4.8e-07	K	TWEEIPALDKELK	A					Locus:1.1.1.2231.6 File:~20150508_XHJ_E2C.wiff~
1	1	MBP-EV71-2C		13118	81310	525	515	81	81	81.6	3558	1	1	1	786.428	1570.84	2	1570.82	0.017	1	42.04	6.6e-05	K	TWEEIPALDKELK	A					Locus:1.1.1.2239.5 File:~20150508_XHJ_E2C.wiff~
1	1	MBP-EV71-2C		13118	81310	525	515	81	81	81.6	3559	1	1	1	786.428	1570.84	2	1570.82	0.0179	1	22.27	0.0059	K	TWEEIPALDKELK	A					Locus:1.1.1.2255.12 File:~20150508_XHJ_E2C.wiff~
1	1	MBP-EV71-2C		13118	81310	525	515	81	81	81.6	3745	1	1	1	405.991	1619.93	4	1619.93	0.0045	2	28.31	0.0015	K	SKHRIEPVCLIIR	G					Locus:1.1.1.2003.2 File:~20150508_XHJ_E2C.wiff~
1	1	MBP-EV71-2C		13118	81310	525	515	81	81	81.6	3746	1	1	1	540.986	1619.94	3	1619.93	0.006	2	38.51	0.00014	K	SKHRIEPVCLIIR	G					Locus:1.1.1.2011.2 File:~20150508_XHJ_E2C.wiff~
1	1	MBP-EV71-2C		13118	81310	525	515	81	81	81.6	3815	1	1	1	545.976	1634.91	3	1634.9	0.0062	1	55.59	2.8e-06	K	VRYSVDTVVSELIR	E					Locus:1.1.1.2137.6 File:~20150508_XHJ_E2C.wiff~
1	1	MBP-EV71-2C		13118	81310	525	515	81	81	81.6	3816	1	1	1	545.977	1634.91	3	1634.9	0.0097	1	28.52	0.0014	K	VRYSVDTVVSELIR	E					Locus:1.1.1.2301.3 File:~20150508_XHJ_E2C.wiff~
1	1	MBP-EV71-2C		13118	81310	525	515	81	81	81.6	3818	1	1	1	818.462	1634.91	2	1634.9	0.0106	1	94.73	3.4e-10	K	VRYSVDTVVSELIR	E					Locus:1.1.1.2145.7 File:~20150508_XHJ_E2C.wiff~
1	1	MBP-EV71-2C		13118	81310	525	515	81	81	81.6	3819	1	1	1	818.462	1634.91	2	1634.9	0.0113	1	30.74	0.00084	K	VRYSVDTVVSELIR	E					Locus:1.1.1.2163.14 File:~20150508_XHJ_E2C.wiff~
1	1	MBP-EV71-2C		13118	81310	525	515	81	81	81.6	3821	1	1	1	818.464	1634.91	2	1634.9	0.0146	1	32.08	0.00081	K	VRYSVDTVVSELIR	E					Locus:1.1.1.2171.9 File:~20150508_XHJ_E2C.wiff~
1	1	MBP-EV71-2C		13118	81310	525	515	81	81	81.6	3822	1	1	1	818.465	1634.91	2	1634.9	0.0154	1	26.47	0.0023	K	VRYSVDTVVSELIR	E					Locus:1.1.1.2186.7 File:~20150508_XHJ_E2C.wiff~
1	1	MBP-EV71-2C		13118	81310	525	515	81	81	81.6	3823	1	1	1	818.465	1634.91	2	1634.9	0.0159	1	25.81	0.0026	K	VRYSVDTVVSELIR	E					Locus:1.1.1.2153.17 File:~20150508_XHJ_E2C.wiff~
1	1	MBP-EV71-2C		13118	81310	525	515	81	81	81.6	3824	1	1	1	818.466	1634.92	2	1634.9	0.0179	1	48.22	1.5e-05	K	VRYSVDTVVSELIR	E					Locus:1.1.1.2296.6 File:~20150508_XHJ_E2C.wiff~
1	1	MBP-EV71-2C		13118	81310	525	515	81	81	81.6	3825	1	1	1	818.467	1634.92	2	1634.9	0.0195	1	35	0.00032	K	VRYSVDTVVSELIR	E					Locus:1.1.1.2251.6 File:~20150508_XHJ_E2C.wiff~
1	1	MBP-EV71-2C		13118	81310	525	515	81	81	81.6	3984	1	1	1	839.449	1676.88	2	1676.91	-0.0254	1	45.69	2.7e-05	K	VRYSVDTVVSELIR	E	Acetyl (N-term)	1.00000000000000.0			Locus:1.1.1.2145.8 File:~20150508_XHJ_E2C.wiff~
1	1	MBP-EV71-2C		13118	81310	525	515	81	81	81.6	4107	1	1	1	575.292	1722.85	3	1722.85	0.0075	2	45.5	3e-05	R	AAKLCSENNTANFKR	C					Locus:1.1.1.1893.13 File:~20150508_XHJ_E2C.wiff~
1	1	MBP-EV71-2C		13118	81310	525	515	81	81	81.6	4216	1	1	1	883.959	1765.9	2	1765.89	0.0151	0	24.19	0.0038	R	FGGYAQSGLLAEITPDK	A					Locus:1.1.1.2136.24 File:~20150508_XHJ_E2C.wiff~
1	1	MBP-EV71-2C		13118	81310	525	515	81	81	81.6	4218	1	1	1	883.96	1765.91	2	1765.89	0.0167	0	131.79	6.6e-14	R	FGGYAQSGLLAEITPDK	A					Locus:1.1.1.2128.20 File:~20150508_XHJ_E2C.wiff~
1	1	MBP-EV71-2C		13118	81310	525	515	81	81	81.6	4219	1	1	1	883.96	1765.91	2	1765.89	0.0167	0	104.43	3.6e-11	R	FGGYAQSGLLAEITPDK	A					Locus:1.1.1.2120.7 File:~20150508_XHJ_E2C.wiff~
1	1	MBP-EV71-2C		13118	81310	525	515	81	81	81.6	4312	1	1	1	901.379	1800.74	2	1800.72	0.0204	0	81.09	7.8e-09	R	FYMDCDIEVTDSYK	T	Oxidation (M)	0.00200000000000.0			Locus:1.1.1.2031.12 File:~20150508_XHJ_E2C.wiff~
1	1	MBP-EV71-2C		13118	81310	525	515	81	81	81.6	4413	1	1	1	922.505	1843	2	1842.98	0.0159	1	74.62	3.5e-08	R	TAVINAASGRQTVDEALK	D					Locus:1.1.1.2004.19 File:~20150508_XHJ_E2C.wiff~
1	1	MBP-EV71-2C		13118	81310	525	515	81	81	81.6	4434	1	1	1	619.654	1855.94	3	1855.93	0.0132	1	42.98	5e-05	K	AFQDKLYPFTWDAVR	Y					Locus:1.1.1.2134.8 File:~20150508_XHJ_E2C.wiff~
1	1	MBP-EV71-2C		13118	81310	525	515	81	81	81.6	4435	1	1	1	619.654	1855.94	3	1855.93	0.0132	1	65.86	2.6e-07	K	AFQDKLYPFTWDAVR	Y					Locus:1.1.1.2126.7 File:~20150508_XHJ_E2C.wiff~
1	1	MBP-EV71-2C		13118	81310	525	515	81	81	81.6	4486	1	1	1	946.06	1890.1	2	1890.09	0.0182	0	81.29	7.4e-09	K	LIAYPIAVEALSLIYNK	D					Locus:1.1.1.2159.20 File:~20150508_XHJ_E2C.wiff~
1	1	MBP-EV71-2C		13118	81310	525	515	81	81	81.6	4499	1	1	1	949.433	1896.85	2	1896.83	0.0192	0	101.7	6.8e-11	K	HMNADTDYSIAEAAFNK	G					Locus:1.1.1.2052.10 File:~20150508_XHJ_E2C.wiff~
1	1	MBP-EV71-2C		13118	81310	525	515	81	81	81.6	4545	1	1	1	957.429	1912.84	2	1912.83	0.0183	0	100.94	8.1e-11	K	HMNADTDYSIAEAAFNK	G	Oxidation (M)	0.02000000000000000.0			Locus:1.1.1.2040.23 File:~20150508_XHJ_E2C.wiff~
1	1	MBP-EV71-2C		13118	81310	525	515	81	81	81.6	4594	1	1	1	646.682	1937.02	3	1937.01	0.0129	2	42.07	6.2e-05	K	DTGIKVTVEHPDKLEEK	F					Locus:1.1.1.1956.11 File:~20150508_XHJ_E2C.wiff~
1	1	MBP-EV71-2C		13118	81310	525	515	81	81	81.6	4627	1	1	1	653.289	1956.84	3	1956.82	0.0215	1	25.76	0.0027	R	RFYMDCDIEVTDSYK	T	Oxidation (M)	0.000200000000000.0			Locus:1.1.1.2012.16 File:~20150508_XHJ_E2C.wiff~
1	1	MBP-EV71-2C		13118	81310	525	515	81	81	81.6	4631	1	1	1	981.957	1961.9	2	1961.88	0.0162	0	42.12	6.1e-05	K	QQVVTVMDDLCQNPDGK	D	Oxidation (M)	0.00000020000000000.0			Locus:1.1.1.2001.40 File:~20150508_XHJ_E2C.wiff~
1	1	MBP-EV71-2C		13118	81310	525	515	81	81	81.6	4632	1	1	1	981.957	1961.9	2	1961.88	0.0164	0	81.59	6.9e-09	K	QQVVTVMDDLCQNPDGK	D	Oxidation (M)	0.00000020000000000.0			Locus:1.1.1.1993.27 File:~20150508_XHJ_E2C.wiff~
1	1	MBP-EV71-2C		13118	81310	525	515	81	81	81.6	4633	1	1	1	981.957	1961.9	2	1961.88	0.0177	0	60.56	8.8e-07	K	QQVVTVMDDLCQNPDGK	D	Oxidation (M)	0.00000020000000000.0			Locus:1.1.1.1979.9 File:~20150508_XHJ_E2C.wiff~
1	1	MBP-EV71-2C		13118	81310	525	515	81	81	81.6	4634	1	1	1	981.96	1961.9	2	1961.88	0.0226	0	23.31	0.0047	K	QQVVTVMDDLCQNPDGK	D	Oxidation (M)	0.00000020000000000.0			Locus:1.1.1.2063.19 File:~20150508_XHJ_E2C.wiff~
1	1	MBP-EV71-2C		13118	81310	525	515	81	81	81.6	4635	1	1	1	981.96	1961.9	2	1961.88	0.0226	0	74.19	3.8e-08	K	QQVVTVMDDLCQNPDGK	D	Oxidation (M)	0.00000020000000000.0			Locus:1.1.1.2061.11 File:~20150508_XHJ_E2C.wiff~
1	1	MBP-EV71-2C		13118	81310	525	515	81	81	81.6	4677	1	1	1	994.963	1987.91	2	1987.9	0.0128	0	29.32	0.0012	K	QQVVTVMDDLCQNPDGK	D	Acetyl (N-term)	1.00000000000000000.0			Locus:1.1.1.2009.11 File:~20150508_XHJ_E2C.wiff~
1	1	MBP-EV71-2C		13118	81310	525	515	81	81	81.6	4707	1	1	1	1002.97	2003.92	2	2003.89	0.0283	0	63.81	4.2e-07	K	QQVVTVMDDLCQNPDGK	D	Acetyl (N-term); Oxidation (M)	1.00000020000000000.0			Locus:1.1.1.1966.10 File:~20150508_XHJ_E2C.wiff~
1	1	MBP-EV71-2C		13118	81310	525	515	81	81	81.6	4749	1	1	1	1015.52	2029.03	2	2029.01	0.0228	1	45.25	3e-05	R	YSVDTVVSELIREYSNR	S					Locus:1.1.1.2149.8 File:~20150508_XHJ_E2C.wiff~
1	1	MBP-EV71-2C		13118	81310	525	515	81	81	81.6	4789	1	1	1	686.008	2055	3	2054.99	0.0111	2	90.81	8.3e-10	K	YENGKYDIKDVGVDNAGAK	A					Locus:1.1.1.1963.5 File:~20150508_XHJ_E2C.wiff~
1	1	MBP-EV71-2C		13118	81310	525	515	81	81	81.6	4818	1	1	1	692.711	2075.11	3	2075.09	0.0159	1	26.31	0.0023	K	DLLPNPPKTWEEIPALDK	E					Locus:1.1.1.2124.7 File:~20150508_XHJ_E2C.wiff~
1	1	MBP-EV71-2C		13118	81310	525	515	81	81	81.6	4851	1	1	1	1049.03	2096.05	2	2096.03	0.0194	0	62.36	5.8e-07	K	EFLENYLLTDEGLEAVNK	D					Locus:1.1.1.2147.6 File:~20150508_XHJ_E2C.wiff~
1	1	MBP-EV71-2C		13118	81310	525	515	81	81	81.6	4852	1	1	1	1049.03	2096.05	2	2096.03	0.0195	0	78.13	1.5e-08	K	EFLENYLLTDEGLEAVNK	D					Locus:1.1.1.2139.14 File:~20150508_XHJ_E2C.wiff~
1	1	MBP-EV71-2C		13118	81310	525	515	81	81	81.6	4890	1	1	1	1063.52	2125.03	2	2125.01	0.0188	0	61.74	6.7e-07	K	GEIMPNIPQMSAFWYAVR	T	Oxidation (M)	0.000000000200000000.0			Locus:1.1.1.2141.27 File:~20150508_XHJ_E2C.wiff~
1	1	MBP-EV71-2C		13118	81310	525	515	81	81	81.6	4906	1	1	1	713.726	2138.16	3	2138.15	0.0089	0	54.96	3.2e-06	K	GQPSKPFVGVLSAGINAASPNK	E					Locus:1.1.1.2148.4 File:~20150508_XHJ_E2C.wiff~
1	1	MBP-EV71-2C		13118	81310	525	515	81	81	81.6	4907	1	1	1	713.727	2138.16	3	2138.15	0.012	0	65.42	2.9e-07	K	GQPSKPFVGVLSAGINAASPNK	E					Locus:1.1.1.2097.19 File:~20150508_XHJ_E2C.wiff~
1	1	MBP-EV71-2C		13118	81310	525	515	81	81	81.6	4909	1	1	1	713.728	2138.16	3	2138.15	0.0136	0	73.04	5e-08	K	GQPSKPFVGVLSAGINAASPNK	E					Locus:1.1.1.2089.18 File:~20150508_XHJ_E2C.wiff~
1	1	MBP-EV71-2C		13118	81310	525	515	81	81	81.6	4910	1	1	1	713.728	2138.16	3	2138.15	0.0144	0	23.57	0.0044	K	GQPSKPFVGVLSAGINAASPNK	E					Locus:1.1.1.2166.8 File:~20150508_XHJ_E2C.wiff~
1	1	MBP-EV71-2C		13118	81310	525	515	81	81	81.6	4913	1	1	1	713.728	2138.16	3	2138.15	0.015	0	51.61	6.9e-06	K	GQPSKPFVGVLSAGINAASPNK	E					Locus:1.1.1.2106.4 File:~20150508_XHJ_E2C.wiff~
1	1	MBP-EV71-2C		13118	81310	525	515	81	81	81.6	4914	1	1	1	713.729	2138.16	3	2138.15	0.0156	0	51.52	7e-06	K	GQPSKPFVGVLSAGINAASPNK	E					Locus:1.1.1.2193.3 File:~20150508_XHJ_E2C.wiff~
1	1	MBP-EV71-2C		13118	81310	525	515	81	81	81.6	4915	1	1	1	713.729	2138.16	3	2138.15	0.0157	0	59.98	1e-06	K	GQPSKPFVGVLSAGINAASPNK	E					Locus:1.1.1.2337.6 File:~20150508_XHJ_E2C.wiff~
1	1	MBP-EV71-2C		13118	81310	525	515	81	81	81.6	4916	1	1	1	713.729	2138.16	3	2138.15	0.0159	0	33.59	0.00044	K	GQPSKPFVGVLSAGINAASPNK	E					Locus:1.1.1.2134.10 File:~20150508_XHJ_E2C.wiff~
1	1	MBP-EV71-2C		13118	81310	525	515	81	81	81.6	4917	1	1	1	713.729	2138.16	3	2138.15	0.0161	0	62.1	6.2e-07	K	GQPSKPFVGVLSAGINAASPNK	E					Locus:1.1.1.2156.4 File:~20150508_XHJ_E2C.wiff~
1	1	MBP-EV71-2C		13118	81310	525	515	81	81	81.6	4918	1	1	1	713.729	2138.16	3	2138.15	0.0162	0	32.81	0.00052	K	GQPSKPFVGVLSAGINAASPNK	E					Locus:1.1.1.2117.6 File:~20150508_XHJ_E2C.wiff~
1	1	MBP-EV71-2C		13118	81310	525	515	81	81	81.6	4919	1	1	1	713.729	2138.16	3	2138.15	0.0162	0	65.96	2.5e-07	K	GQPSKPFVGVLSAGINAASPNK	E					Locus:1.1.1.2182.5 File:~20150508_XHJ_E2C.wiff~
1	1	MBP-EV71-2C		13118	81310	525	515	81	81	81.6	4920	1	1	1	713.729	2138.16	3	2138.15	0.0165	0	49.32	1.2e-05	K	GQPSKPFVGVLSAGINAASPNK	E					Locus:1.1.1.2305.10 File:~20150508_XHJ_E2C.wiff~
1	1	MBP-EV71-2C		13118	81310	525	515	81	81	81.6	4921	1	1	1	713.729	2138.16	3	2138.15	0.0165	0	66.35	2.3e-07	K	GQPSKPFVGVLSAGINAASPNK	E					Locus:1.1.1.2321.8 File:~20150508_XHJ_E2C.wiff~
1	1	MBP-EV71-2C		13118	81310	525	515	81	81	81.6	4922	1	1	1	713.729	2138.17	3	2138.15	0.0167	0	45.79	2.6e-05	K	GQPSKPFVGVLSAGINAASPNK	E					Locus:1.1.1.2297.7 File:~20150508_XHJ_E2C.wiff~
1	1	MBP-EV71-2C		13118	81310	525	515	81	81	81.6	4923	1	1	1	713.729	2138.17	3	2138.15	0.017	0	43.64	4.3e-05	K	GQPSKPFVGVLSAGINAASPNK	E					Locus:1.1.1.2273.6 File:~20150508_XHJ_E2C.wiff~
1	1	MBP-EV71-2C		13118	81310	525	515	81	81	81.6	4924	1	1	1	713.729	2138.17	3	2138.15	0.017	0	55.2	3e-06	K	GQPSKPFVGVLSAGINAASPNK	E					Locus:1.1.1.2329.6 File:~20150508_XHJ_E2C.wiff~
1	1	MBP-EV71-2C		13118	81310	525	515	81	81	81.6	4925	1	1	1	713.729	2138.17	3	2138.15	0.0173	0	51.83	6.6e-06	K	GQPSKPFVGVLSAGINAASPNK	E					Locus:1.1.1.2313.8 File:~20150508_XHJ_E2C.wiff~
1	1	MBP-EV71-2C		13118	81310	525	515	81	81	81.6	4926	1	1	1	713.73	2138.17	3	2138.15	0.0184	0	30.81	0.00083	K	GQPSKPFVGVLSAGINAASPNK	E					Locus:1.1.1.2231.5 File:~20150508_XHJ_E2C.wiff~
1	1	MBP-EV71-2C		13118	81310	525	515	81	81	81.6	4927	1	1	1	713.73	2138.17	3	2138.15	0.0193	0	48.31	1.5e-05	K	GQPSKPFVGVLSAGINAASPNK	E					Locus:1.1.1.2239.4 File:~20150508_XHJ_E2C.wiff~
1	1	MBP-EV71-2C		13118	81310	525	515	81	81	81.6	4928	1	1	1	713.73	2138.17	3	2138.15	0.0194	0	26.89	0.002	K	GQPSKPFVGVLSAGINAASPNK	E					Locus:1.1.1.2247.5 File:~20150508_XHJ_E2C.wiff~
1	1	MBP-EV71-2C		13118	81310	525	515	81	81	81.6	4929	1	1	1	713.73	2138.17	3	2138.15	0.0197	0	43.08	4.9e-05	K	GQPSKPFVGVLSAGINAASPNK	E					Locus:1.1.1.2126.10 File:~20150508_XHJ_E2C.wiff~
1	1	MBP-EV71-2C		13118	81310	525	515	81	81	81.6	4930	1	1	1	713.73	2138.17	3	2138.15	0.0202	0	45.36	2.9e-05	K	GQPSKPFVGVLSAGINAASPNK	E					Locus:1.1.1.2281.10 File:~20150508_XHJ_E2C.wiff~
1	1	MBP-EV71-2C		13118	81310	525	515	81	81	81.6	4931	1	1	1	713.73	2138.17	3	2138.15	0.0203	0	40.54	8.8e-05	K	GQPSKPFVGVLSAGINAASPNK	E					Locus:1.1.1.2289.7 File:~20150508_XHJ_E2C.wiff~
1	1	MBP-EV71-2C		13118	81310	525	515	81	81	81.6	4932	1	1	1	1070.09	2138.17	2	2138.15	0.0205	0	71.89	6.5e-08	K	GQPSKPFVGVLSAGINAASPNK	E					Locus:1.1.1.2081.19 File:~20150508_XHJ_E2C.wiff~
1	1	MBP-EV71-2C		13118	81310	525	515	81	81	81.6	4933	1	1	1	713.73	2138.17	3	2138.15	0.0206	0	22.81	0.0052	K	GQPSKPFVGVLSAGINAASPNK	E					Locus:1.1.1.2256.9 File:~20150508_XHJ_E2C.wiff~
1	1	MBP-EV71-2C		13118	81310	525	515	81	81	81.6	4934	1	1	1	1070.1	2138.19	2	2138.15	0.0435	0	75.06	3.1e-08	K	GQPSKPFVGVLSAGINAASPNK	E					Locus:1.1.1.2073.20 File:~20150508_XHJ_E2C.wiff~
1	1	MBP-EV71-2C		13118	81310	525	515	81	81	81.6	4936	1	1	1	714.007	2139	3	2138.97	0.03	1	28.67	0.0014	K	NKHMNADTDYSIAEAAFNK	G					Locus:1.1.1.2025.13 File:~20150508_XHJ_E2C.wiff~
1	1	MBP-EV71-2C		13118	81310	525	515	81	81	81.6	4946	1	1	1	1071.52	2141.03	2	2141.01	0.0239	0	27.28	0.0019	K	GEIMPNIPQMSAFWYAVR	T	2 Oxidation (M)	0.000200000200000000.0			Locus:1.1.1.2143.27 File:~20150508_XHJ_E2C.wiff~
1	1	MBP-EV71-2C		13118	81310	525	515	81	81	81.6	4947	1	1	1	1071.52	2141.03	2	2141.01	0.0251	0	60.53	8.9e-07	K	GEIMPNIPQMSAFWYAVR	T	2 Oxidation (M)	0.000200000200000000.0			Locus:1.1.1.2135.32 File:~20150508_XHJ_E2C.wiff~
1	1	MBP-EV71-2C		13118	81310	525	515	81	81	81.6	4948	1	1	1	1071.53	2141.04	2	2141.01	0.028	0	26.86	0.0025	K	GEIMPNIPQMSAFWYAVR	T	2 Oxidation (M)	0.000200000200000000.0			Locus:1.1.1.2310.6 File:~20150508_XHJ_E2C.wiff~
1	1	MBP-EV71-2C		13118	81310	525	515	81	81	81.6	4991	1	1	1	539.75	2154.97	4	2154.96	0.0081	1	53.38	4.6e-06	K	NKHMNADTDYSIAEAAFNK	G	Oxidation (M)	0.0002000000000000000.0			Locus:1.1.1.2017.4 File:~20150508_XHJ_E2C.wiff~
1	1	MBP-EV71-2C		13118	81310	525	515	81	81	81.6	4992	1	1	1	719.333	2154.98	3	2154.96	0.0131	1	63.79	4.2e-07	K	NKHMNADTDYSIAEAAFNK	G	Oxidation (M)	0.0002000000000000000.0			Locus:1.1.1.2014.17 File:~20150508_XHJ_E2C.wiff~
1	1	MBP-EV71-2C		13118	81310	525	515	81	81	81.6	5095	1	1	1	1092.54	2183.07	2	2183.02	0.0529	0	19.28	0.017	K	GEIMPNIPQMSAFWYAVR	T	Acetyl (N-term); 2 Oxidation (M)	1.000200000200000000.0			Locus:1.1.1.2141.30 File:~20150508_XHJ_E2C.wiff~
1	1	MBP-EV71-2C		13118	81310	525	515	81	81	81.6	5179	1	1	1	738.37	2212.09	3	2212.07	0.017	0	70.12	9.7e-08	K	FPQVAATGDGPDIIFWAHDR	F					Locus:1.1.1.2137.18 File:~20150508_XHJ_E2C.wiff~
1	1	MBP-EV71-2C		13118	81310	525	515	81	81	81.6	5229	1	1	1	1112.05	2222.09	2	2222.06	0.0229	0	51.19	1.2e-05	R	SAIGNTIEALFQHHHHHHH	-					Locus:1.1.1.2052.12 File:~20150508_XHJ_E2C.wiff~
1	1	MBP-EV71-2C		13118	81310	525	515	81	81	81.6	5232	1	1	1	742.01	2223.01	3	2222.99	0.0189	0	69.08	1.2e-07	K	YHSSVYSLPPDPDHFDGYK	Q					Locus:1.1.1.2022.9 File:~20150508_XHJ_E2C.wiff~
1	1	MBP-EV71-2C		13118	81310	525	515	81	81	81.6	5277	1	1	1	746.352	2236.03	3	2236.01	0.0222	0	47.41	1.8e-05	K	GETAMTINGPWAWSNIDTSK	V	Acetyl (N-term); Oxidation (M)	1.00002000000000000000.0			Locus:1.1.1.2092.6 File:~20150508_XHJ_E2C.wiff~
1	1	MBP-EV71-2C		13118	81310	525	515	81	81	81.6	5531	1	1	1	782.015	2343.02	3	2343	0.0195	1	90.19	9.6e-10	R	FYMDCDIEVTDSYKTDLGR	L	Oxidation (M)	0.0020000000000000000.0			Locus:1.1.1.2042.29 File:~20150508_XHJ_E2C.wiff~
1	1	MBP-EV71-2C		13118	81310	525	515	81	81	81.6	5546	1	1	1	786.073	2355.2	3	2355.17	0.023	1	78.04	1.6e-08	R	FGGYAQSGLLAEITPDKAFQDK	L					Locus:1.1.1.2123.8 File:~20150508_XHJ_E2C.wiff~
1	1	MBP-EV71-2C		13118	81310	525	515	81	81	81.6	5617	1	1	1	1195.64	2389.27	2	2389.25	0.0229	0	61.43	7.2e-07	K	FVIASTNASNIIVPTVSDSDAIR	R					Locus:1.1.1.2148.7 File:~20150508_XHJ_E2C.wiff~
1	1	MBP-EV71-2C		13118	81310	525	515	81	81	81.6	5618	1	1	1	1195.64	2389.27	2	2389.25	0.0237	0	73.51	4.5e-08	K	FVIASTNASNIIVPTVSDSDAIR	R					Locus:1.1.1.2138.8 File:~20150508_XHJ_E2C.wiff~
1	1	MBP-EV71-2C		13118	81310	525	515	81	81	81.6	5619	1	1	1	1195.64	2389.27	2	2389.25	0.0239	0	73.43	4.5e-08	K	FVIASTNASNIIVPTVSDSDAIR	R					Locus:1.1.1.2130.41 File:~20150508_XHJ_E2C.wiff~
1	1	MBP-EV71-2C		13118	81310	525	515	81	81	81.6	5620	1	1	1	1195.64	2389.27	2	2389.25	0.0248	0	60.6	8.7e-07	K	FVIASTNASNIIVPTVSDSDAIR	R					Locus:1.1.1.2165.6 File:~20150508_XHJ_E2C.wiff~
1	1	MBP-EV71-2C		13118	81310	525	515	81	81	81.6	5621	1	1	1	1195.64	2389.27	2	2389.25	0.026	0	33.95	0.0004	K	FVIASTNASNIIVPTVSDSDAIR	R					Locus:1.1.1.2183.12 File:~20150508_XHJ_E2C.wiff~
1	1	MBP-EV71-2C		13118	81310	525	515	81	81	81.6	5622	1	1	1	1195.64	2389.28	2	2389.25	0.0261	0	27.81	0.0017	K	FVIASTNASNIIVPTVSDSDAIR	R					Locus:1.1.1.2275.23 File:~20150508_XHJ_E2C.wiff~
1	1	MBP-EV71-2C		13118	81310	525	515	81	81	81.6	5623	1	1	1	1195.65	2389.28	2	2389.25	0.0268	0	67.86	1.6e-07	K	FVIASTNASNIIVPTVSDSDAIR	R					Locus:1.1.1.2173.8 File:~20150508_XHJ_E2C.wiff~
1	1	MBP-EV71-2C		13118	81310	525	515	81	81	81.6	5624	1	1	1	1195.65	2389.28	2	2389.25	0.029	0	57.16	1.9e-06	K	FVIASTNASNIIVPTVSDSDAIR	R					Locus:1.1.1.2331.13 File:~20150508_XHJ_E2C.wiff~
1	1	MBP-EV71-2C		13118	81310	525	515	81	81	81.6	5625	1	1	1	1195.65	2389.28	2	2389.25	0.0292	0	62.72	5.3e-07	K	FVIASTNASNIIVPTVSDSDAIR	R					Locus:1.1.1.2315.10 File:~20150508_XHJ_E2C.wiff~
1	1	MBP-EV71-2C		13118	81310	525	515	81	81	81.6	5626	1	1	1	1195.65	2389.28	2	2389.25	0.0298	0	89.42	1.1e-09	K	FVIASTNASNIIVPTVSDSDAIR	R					Locus:1.1.1.2342.4 File:~20150508_XHJ_E2C.wiff~
1	1	MBP-EV71-2C		13118	81310	525	515	81	81	81.6	5627	1	1	1	1195.65	2389.28	2	2389.25	0.0299	0	36.55	0.00022	K	FVIASTNASNIIVPTVSDSDAIR	R					Locus:1.1.1.2299.12 File:~20150508_XHJ_E2C.wiff~
1	1	MBP-EV71-2C		13118	81310	525	515	81	81	81.6	5628	1	1	1	1195.65	2389.28	2	2389.25	0.03	0	25.73	0.0027	K	FVIASTNASNIIVPTVSDSDAIR	R					Locus:1.1.1.2307.11 File:~20150508_XHJ_E2C.wiff~
1	1	MBP-EV71-2C		13118	81310	525	515	81	81	81.6	5629	1	1	1	1195.65	2389.28	2	2389.25	0.03	0	43.58	4.4e-05	K	FVIASTNASNIIVPTVSDSDAIR	R					Locus:1.1.1.2283.13 File:~20150508_XHJ_E2C.wiff~
1	1	MBP-EV71-2C		13118	81310	525	515	81	81	81.6	5630	1	1	1	1195.65	2389.28	2	2389.25	0.0306	0	96.93	2e-10	K	FVIASTNASNIIVPTVSDSDAIR	R					Locus:1.1.1.2114.35 File:~20150508_XHJ_E2C.wiff~
1	1	MBP-EV71-2C		13118	81310	525	515	81	81	81.6	5631	1	1	1	1195.65	2389.28	2	2389.25	0.0306	0	95.68	2.7e-10	K	FVIASTNASNIIVPTVSDSDAIR	R					Locus:1.1.1.2122.11 File:~20150508_XHJ_E2C.wiff~
1	1	MBP-EV71-2C		13118	81310	525	515	81	81	81.6	5632	1	1	1	1195.65	2389.28	2	2389.25	0.0309	0	41.7	6.8e-05	K	FVIASTNASNIIVPTVSDSDAIR	R					Locus:1.1.1.2323.11 File:~20150508_XHJ_E2C.wiff~
1	1	MBP-EV71-2C		13118	81310	525	515	81	81	81.6	5633	1	1	1	1195.65	2389.28	2	2389.25	0.0331	0	54.04	3.9e-06	K	FVIASTNASNIIVPTVSDSDAIR	R					Locus:1.1.1.2248.13 File:~20150508_XHJ_E2C.wiff~
1	1	MBP-EV71-2C		13118	81310	525	515	81	81	81.6	5634	1	1	1	1195.65	2389.28	2	2389.25	0.0351	0	47.31	1.9e-05	K	FVIASTNASNIIVPTVSDSDAIR	R					Locus:1.1.1.2257.14 File:~20150508_XHJ_E2C.wiff~
1	1	MBP-EV71-2C		13118	81310	525	515	81	81	81.6	5635	1	1	1	1195.65	2389.29	2	2389.25	0.0382	0	49.57	1.2e-05	K	FVIASTNASNIIVPTVSDSDAIR	R					Locus:1.1.1.2291.12 File:~20150508_XHJ_E2C.wiff~
1	1	MBP-EV71-2C		13118	81310	525	515	81	81	81.6	5636	1	1	1	1195.65	2389.29	2	2389.25	0.0421	0	61.46	7.5e-07	K	FVIASTNASNIIVPTVSDSDAIR	R					Locus:1.1.1.2157.5 File:~20150508_XHJ_E2C.wiff~
1	1	MBP-EV71-2C		13118	81310	525	515	81	81	81.6	5760	1	1	1	834.05	2499.13	3	2499.1	0.0226	2	73.91	4.1e-08	R	RFYMDCDIEVTDSYKTDLGR	L	Oxidation (M)	0.00020000000000000000.0			Locus:1.1.1.2023.10 File:~20150508_XHJ_E2C.wiff~
1	1	MBP-EV71-2C		13118	81310	525	515	81	81	81.6	5819	1	1	1	636.294	2541.15	4	2541.12	0.0308	2	47.22	1.9e-05	R	RFYMDCDIEVTDSYKTDLGR	L	Acetyl (N-term); Oxidation (M)	1.00020000000000000000.0			Locus:1.1.1.2017.9 File:~20150508_XHJ_E2C.wiff~
1	1	MBP-EV71-2C		13118	81310	525	515	81	81	81.6	5831	1	1	1	849.466	2545.37	3	2545.35	0.0245	1	26.21	0.0024	K	FVIASTNASNIIVPTVSDSDAIRR	R					Locus:1.1.1.2306.8 File:~20150508_XHJ_E2C.wiff~
1	1	MBP-EV71-2C		13118	81310	525	515	81	81	81.6	5832	1	1	1	849.466	2545.38	3	2545.35	0.025	1	56.7	2.1e-06	K	FVIASTNASNIIVPTVSDSDAIRR	R					Locus:1.1.1.2087.12 File:~20150508_XHJ_E2C.wiff~
1	1	MBP-EV71-2C		13118	81310	525	515	81	81	81.6	5833	1	1	1	849.466	2545.38	3	2545.35	0.025	1	57.82	1.7e-06	K	FVIASTNASNIIVPTVSDSDAIRR	R					Locus:1.1.1.2095.13 File:~20150508_XHJ_E2C.wiff~
1	1	MBP-EV71-2C		13118	81310	525	515	81	81	81.6	5835	1	1	1	849.466	2545.38	3	2545.35	0.0263	1	28.37	0.0015	K	FVIASTNASNIIVPTVSDSDAIRR	R					Locus:1.1.1.2322.7 File:~20150508_XHJ_E2C.wiff~
1	1	MBP-EV71-2C		13118	81310	525	515	81	81	81.6	5865	1	1	1	859.049	2574.13	3	2574.1	0.0218	0	49.67	1.5e-05	K	DAQTNSSSNNNNNNNNNNLGIEGR	I					Locus:1.1.1.1937.21 File:~20150508_XHJ_E2C.wiff~
1	1	MBP-EV71-2C		13118	81310	525	515	81	81	81.6	5870	1	1	1	645.863	2579.42	4	2579.41	0.0176	1	27.37	0.0018	K	GQPSKPFVGVLSAGINAASPNKELAK	E					Locus:1.1.1.2079.9 File:~20150508_XHJ_E2C.wiff~
1	1	MBP-EV71-2C		13118	81310	525	515	81	81	81.6	5872	1	1	1	860.817	2579.43	3	2579.41	0.021	1	42.48	5.6e-05	K	GQPSKPFVGVLSAGINAASPNKELAK	E					Locus:1.1.1.2071.15 File:~20150508_XHJ_E2C.wiff~
1	1	MBP-EV71-2C		13118	81310	525	515	81	81	81.6	5982	1	1	1	681.33	2721.29	4	2721.27	0.0214	1	24	0.0066	R	AIADKYHSSVYSLPPDPDHFDGYK	Q					Locus:1.1.1.2058.17 File:~20150508_XHJ_E2C.wiff~
1	1	MBP-EV71-2C		13118	81310	525	515	81	81	81.6	5983	1	1	1	681.33	2721.29	4	2721.27	0.0214	1	22.18	0.01	R	AIADKYHSSVYSLPPDPDHFDGYK	Q					Locus:1.1.1.2050.18 File:~20150508_XHJ_E2C.wiff~
1	1	MBP-EV71-2C		13118	81310	525	515	81	81	81.6	5984	1	1	1	681.33	2721.29	4	2721.27	0.0215	1	35.93	0.00042	R	AIADKYHSSVYSLPPDPDHFDGYK	Q					Locus:1.1.1.2034.9 File:~20150508_XHJ_E2C.wiff~
1	1	MBP-EV71-2C		13118	81310	525	515	81	81	81.6	5985	1	1	1	681.331	2721.29	4	2721.27	0.0218	1	49.06	2e-05	R	AIADKYHSSVYSLPPDPDHFDGYK	Q					Locus:1.1.1.2026.15 File:~20150508_XHJ_E2C.wiff~
1	1	MBP-EV71-2C		13118	81310	525	515	81	81	81.6	5986	1	1	1	681.331	2721.29	4	2721.27	0.0218	1	49.53	1.8e-05	R	AIADKYHSSVYSLPPDPDHFDGYK	Q					Locus:1.1.1.2025.9 File:~20150508_XHJ_E2C.wiff~
1	1	MBP-EV71-2C		13118	81310	525	515	81	81	81.6	5987	1	1	1	681.331	2721.29	4	2721.27	0.0218	1	44.09	6.4e-05	R	AIADKYHSSVYSLPPDPDHFDGYK	Q					Locus:1.1.1.2024.12 File:~20150508_XHJ_E2C.wiff~
1	1	MBP-EV71-2C		13118	81310	525	515	81	81	81.6	5988	1	1	1	681.331	2721.29	4	2721.27	0.0218	1	58.98	2.1e-06	R	AIADKYHSSVYSLPPDPDHFDGYK	Q					Locus:1.1.1.2023.6 File:~20150508_XHJ_E2C.wiff~
1	1	MBP-EV71-2C		13118	81310	525	515	81	81	81.6	5989	1	1	1	681.331	2721.29	4	2721.27	0.0218	1	49.41	1.9e-05	R	AIADKYHSSVYSLPPDPDHFDGYK	Q					Locus:1.1.1.2022.5 File:~20150508_XHJ_E2C.wiff~
1	1	MBP-EV71-2C		13118	81310	525	515	81	81	81.6	6003	1	1	1	681.332	2721.3	4	2721.27	0.0272	1	31.62	0.0011	R	AIADKYHSSVYSLPPDPDHFDGYK	Q					Locus:1.1.1.2311.10 File:~20150508_XHJ_E2C.wiff~
1	1	MBP-EV71-2C		13118	81310	525	515	81	81	81.6	6083	1	1	1	714.832	2855.3	4	2855.27	0.0244	2	27.07	0.002	R	FYMDCDIEVTDSYKTDLGRLDAGR	A	Oxidation (M)	0.002000000000000000000000.0			Locus:1.1.1.2068.5 File:~20150508_XHJ_E2C.wiff~
1	1	MBP-EV71-2C		13118	81310	525	515	81	81	81.6	6187	1	1	1	1030.56	3088.66	3	3088.63	0.0317	1	60.12	9.7e-07	K	EFLENYLLTDEGLEAVNKDKPLGAVALK	S					Locus:1.1.1.2136.31 File:~20150508_XHJ_E2C.wiff~
1	1	MBP-EV71-2C		13118	81310	525	515	81	81	81.6	6215	1	1	1	1067.2	3198.57	3	3198.53	0.0367	1	64.14	3.9e-07	R	IAATMENAQKGEIMPNIPQMSAFWYAVR	T	2 Oxidation (M)	0.0000000000000200000200000000.0			Locus:1.1.1.2109.28 File:~20150508_XHJ_E2C.wiff~
1	1	MBP-EV71-2C		13118	81310	525	515	81	81	81.6	6216	1	1	1	1067.2	3198.57	3	3198.53	0.0387	1	50.03	9.9e-06	R	IAATMENAQKGEIMPNIPQMSAFWYAVR	T	2 Oxidation (M)	0.0000200000000200000000000000.0			Locus:1.1.1.2139.15 File:~20150508_XHJ_E2C.wiff~
1	1	MBP-EV71-2C		13118	81310	525	515	81	81	81.6	6221	1	1	1	1072.53	3214.56	3	3214.52	0.0379	1	37.69	0.00017	R	IAATMENAQKGEIMPNIPQMSAFWYAVR	T	3 Oxidation (M)	0.0000200000000200000200000000.0			Locus:1.1.1.2099.39 File:~20150508_XHJ_E2C.wiff~
1	1	MBP-EV71-2C		13118	81310	525	515	81	81	81.6	4958	1	1	1	1072.53	3214.57	3	3214.52	0.0405	1	21.66	0.013	R	IAATMENAQKGEIMPNIPQMSAFWYAVR	T	3 Oxidation (M)	0.0000200000000200000200000000.0			Locus:1.1.1.2119.9 File:~20150508_XHJ_E2C.wiff~
1	1	MBP-EV71-2C		13118	81310	525	515	81	81	81.6	6261	1	1	1	1086.53	3256.58	3	3256.54	0.0473	1	23.5	0.0045	R	IAATMENAQKGEIMPNIPQMSAFWYAVR	T	Acetyl (N-term); 3 Oxidation (M)	1.0000200000000200000200000000.0			Locus:1.1.1.2076.27 File:~20150508_XHJ_E2C.wiff~
1	1	MBP-EV71-2C		13118	81310	525	515	81	81	81.6	6355	1	1	1	865.235	3456.91	4	3456.88	0.0356	1	29.58	0.0011	K	VNYGVTVLPTFKGQPSKPFVGVLSAGINAASPNK	E					Locus:1.1.1.2126.15 File:~20150508_XHJ_E2C.wiff~
1	1	MBP-EV71-2C		13118	81310	525	515	81	81	81.6	6357	1	1	1	1153.87	3458.6	3	3458.56	0.0344	1	44.66	3.4e-05	R	QTVDEALKDAQTNSSSNNNNNNNNNNLGIEGR	I					Locus:1.1.1.2005.12 File:~20150508_XHJ_E2C.wiff~
1	1	MBP-EV71-2C		13118	81310	525	515	81	81	81.6	6359	1	1	1	1153.88	3458.61	3	3458.56	0.0458	1	105.83	2.6e-11	R	QTVDEALKDAQTNSSSNNNNNNNNNNLGIEGR	I					Locus:1.1.1.1973.18 File:~20150508_XHJ_E2C.wiff~	emPAI	126.76
2	1	tr|G3CKA7|G3CKA7_SPOFR	Alpha-tubulin OS=Spodoptera frugiperda PE=2 SV=1	208	50603	7	7	6	6	22.4	3651	1	1	1	799.898	1597.78	2	1597.76	0.0224	0	37.94	0.00016	R	TIQFVDWCPTGFK	V					Locus:1.1.1.2137.26 File:~20150508_XHJ_E2C.wiff~
2	1	tr|G3CKA7|G3CKA7_SPOFR	Alpha-tubulin OS=Spodoptera frugiperda PE=2 SV=1	208	50603	7	7	6	6	22.4	4016	1	1	1	844.455	1686.9	2	1686.88	0.0128	0	75.31	2.9e-08	R	AVFVDLEPTVVDEVR	T					Locus:1.1.1.2128.16 File:~20150508_XHJ_E2C.wiff~
2	1	tr|G3CKA7|G3CKA7_SPOFR	Alpha-tubulin OS=Spodoptera frugiperda PE=2 SV=1	208	50603	7	7	6	6	22.4	4097	1	1	1	859.957	1717.9	2	1717.87	0.0258	0	43.41	6.6e-05	R	NLDIERPTYTNLNR	L					Locus:1.1.1.2009.9 File:~20150508_XHJ_E2C.wiff~
2	1	tr|G3CKA7|G3CKA7_SPOFR	Alpha-tubulin OS=Spodoptera frugiperda PE=2 SV=1	208	50603	7	7	6	6	22.4	4367	1	1	1	913.004	1823.99	2	1823.98	0.0148	0	27.27	0.0019	K	VGINYQPPTVVPGGDLAK	V					Locus:1.1.1.2063.18 File:~20150508_XHJ_E2C.wiff~
2	1	tr|G3CKA7|G3CKA7_SPOFR	Alpha-tubulin OS=Spodoptera frugiperda PE=2 SV=1	208	50603	7	7	6	6	22.4	4686	1	1	1	997.456	1992.9	2	1992.87	0.0267	0	82.87	5.2e-09	K	TVGGGDDSFNTFFSETGAGK	H					Locus:1.1.1.2112.39 File:~20150508_XHJ_E2C.wiff~
2	1	tr|G3CKA7|G3CKA7_SPOFR	Alpha-tubulin OS=Spodoptera frugiperda PE=2 SV=1	208	50603	7	7	6	6	22.4	4687	1	1	1	997.456	1992.9	2	1992.87	0.0269	0	36	0.00025	K	TVGGGDDSFNTFFSETGAGK	H					Locus:1.1.1.2111.34 File:~20150508_XHJ_E2C.wiff~
2	1	tr|G3CKA7|G3CKA7_SPOFR	Alpha-tubulin OS=Spodoptera frugiperda PE=2 SV=1	208	50603	7	7	6	6	22.4	5671	1	1	1	604.56	2414.21	4	2414.2	0.0114	1	20.68	0.0086	R	QLFHPEQLITGKEDAANNYAR	G					Locus:1.1.1.2047.15 File:~20150508_XHJ_E2C.wiff~	emPAI	0.65
3	1	tr|G3CKA6|G3CKA6_SPOFR	Actin OS=Spodoptera frugiperda PE=1 SV=1	88	42081	1	1	1	1	3.2	2484	1	1	1	677.82	1353.63	2	1353.62	0.0102	1	88.04	1.6e-09	K	DSYVGDEAQSKR	G					Locus:1.1.1.1886.7 File:~20150508_XHJ_E2C.wiff~	emPAI	0.11
4	1	tr|S4VA93|S4VA93_SPOFR	Cytochrome P450 CYP6B50 OS=Spodoptera frugiperda PE=2 SV=1	19	58701	1	1	1	1	4.4	5864	1	1	1	644.355	2573.39	4	2573.37	0.0194	2	19.38	0.012	K	NPEKQDILIQEIDEVILKHDGK	F					Locus:1.1.1.2114.12 File:~20150508_XHJ_E2C.wiff~	emPAI	0.07
